# Supplementary material for: Two new species and a new combination in Protium (Burseraceae) from Costa Rica
Source: PhytoKeys. 2017 Jan 18;(76):89–113. doi: 10.3897/phytokeys.76.10298 (PMC5301986; doi:10.3897/phytokeys.76.10298)
Supplement: XML Treatment for Protium hammelii [file phytokeys.76.10298-treatment2.xml]

<!DOCTYPE tp:taxon-treatment
  PUBLIC "-//TaxonX//DTD Taxonomic Treatment Publishing DTD v0 20100105//EN" "tax-treatment-NSO.dtd">
<tp:taxon-treatment xmlns:tp="http://www.plazi.org/taxpub"><tp:treatment-meta><kwd-group><label>Taxon classification</label><kwd><named-content content-type="kingdom">Plantae</named-content></kwd><kwd><named-content content-type="order">Sapindales</named-content></kwd><kwd><named-content content-type="family">Burseraceae</named-content></kwd></kwd-group><mixed-citation publication-type="journal"><person-group><name><surname>Santamaría-Aguilar</surname><given-names>Daniel</given-names></name><name><surname>Lagomarsino</surname><given-names>Laura P.</given-names></name></person-group><article-title>Two new species and a new combination in <italic><tp:taxon-name><tp:taxon-name-part taxon-name-part-type="genus">Protium</tp:taxon-name-part></tp:taxon-name></italic> (<tp:taxon-name><tp:taxon-name-part taxon-name-part-type="family">Burseraceae</tp:taxon-name-part></tp:taxon-name>) from Costa Rica</article-title><source>PhytoKeys</source><day>18</day><month>1</month><year>2017</year><volume>2017</volume><issue>76</issue><fpage>89</fpage><lpage>113</lpage><pub-id pub-id-type="doi">10.3897/phytokeys.76.10298</pub-id></mixed-citation></tp:treatment-meta><tp:nomenclature><tp:taxon-name>
            <tp:taxon-name-part taxon-name-part-type="genus">Protium</tp:taxon-name-part>
            <tp:taxon-name-part taxon-name-part-type="species">hammelii</tp:taxon-name-part>
            <object-id xmlns:xlink="http://www.w3.org/1999/xlink" content-type="ipni" xlink:type="simple">urn:lsid:ipni.org:names:77159805-1</object-id>
          </tp:taxon-name><tp:taxon-authority>D.Santam</tp:taxon-authority><tp:taxon-status xmlns:xlink="http://www.w3.org/1999/xlink" xlink:type="simple">sp. nov.</tp:taxon-status><xref ref-type="fig" rid="F3">Figs 3</xref><xref ref-type="fig" rid="F4">, 4</xref><xref ref-type="fig" rid="F5">, 5</xref><xref ref-type="fig" rid="F7">, 7A</xref><!--PageBreak--></tp:nomenclature><tp:treatment-sec sec-type="diagnosis" id="SECID0EZRAE"><title>Diagnosis.</title><p>
            <italic><tp:taxon-name><tp:taxon-name-part taxon-name-part-type="genus">Protium</tp:taxon-name-part> <tp:taxon-name-part taxon-name-part-type="species">hammelii</tp:taxon-name-part></tp:taxon-name></italic> is similar to <italic><tp:taxon-name><tp:taxon-name-part taxon-name-part-type="genus">Protium</tp:taxon-name-part> <tp:taxon-name-part taxon-name-part-type="species">multiramiflorum</tp:taxon-name-part></tp:taxon-name></italic> Lundell and <italic><tp:taxon-name><tp:taxon-name-part taxon-name-part-type="genus">Protium</tp:taxon-name-part> <tp:taxon-name-part taxon-name-part-type="species">panamense</tp:taxon-name-part></tp:taxon-name></italic> for their nearly glabrous leaves, petals, and usually pistil or pistillode (always glabrous in <italic><tp:taxon-name><tp:taxon-name-part taxon-name-part-type="genus">Protium</tp:taxon-name-part> <tp:taxon-name-part taxon-name-part-type="species">panamense</tp:taxon-name-part></tp:taxon-name></italic>; sometimes glabrous in <italic><tp:taxon-name><tp:taxon-name-part taxon-name-part-type="genus">Protium</tp:taxon-name-part> <tp:taxon-name-part taxon-name-part-type="species">multiramiflorum</tp:taxon-name-part></tp:taxon-name></italic>). However, the new species it is distinguished from <italic><tp:taxon-name><tp:taxon-name-part taxon-name-part-type="genus">Protium</tp:taxon-name-part> <tp:taxon-name-part taxon-name-part-type="species">multiramiflorum</tp:taxon-name-part></tp:taxon-name></italic> by the short calyx in both sexes (0.7–1.3 vs. 1.4–2 mm long), pyrenes with thick walls (0.6–1.1 vs. 0.3–0.5 [–0.6] mm thick), and a short and shallow scar (0.3–0.45 [–0.5] vs. 0.4–0.7 cm long). It is distinguished from <italic><tp:taxon-name><tp:taxon-name-part taxon-name-part-type="genus">Protium</tp:taxon-name-part> <tp:taxon-name-part taxon-name-part-type="species">panamense</tp:taxon-name-part></tp:taxon-name></italic> by its smaller lateral (11–22.2 × 3.3–6.4 vs. 16–32.5 × 6.7–10.3 cm) and terminal (11.2–17.7 × 3.9–8.5 vs. 15–28.3 × 7–13.6 cm) leaflets and shorter petiolules.</p></tp:treatment-sec><tp:treatment-sec sec-type="material" id="SECID0EFUAE"><title>Type.</title><p>COSTA RICA. Limón: Parque Nacional Tortuguero, 5 km N de La Aurora, Guápiles, límite sur del Parque, junto río Sierpe, <named-content xmlns:xlink="http://www.w3.org/1999/xlink" content-type="dwc:verbatimCoordinates" xlink:type="simple"><named-content content-type="geo-json" specific-use="{&#34;type&#34;:&#34;Point&#34;,&#34;coordinates&#34;:[-83.516667,10.366667]}" id="NCID0EOUAE" xlink:type="simple">10°22'00"N, 083°31'00"W</named-content></named-content>, 30 m, <!--PageBreak--><!--PageBreak-->11 Apr 1990 (♂ fl), <italic>J. Solano 77</italic> (holotype: <named-content xmlns:xlink="http://www.w3.org/1999/xlink" content-type="dwc:institutional_code" xlink:type="simple">CR</named-content>-152860!; isotypes: <named-content xmlns:xlink="http://www.w3.org/1999/xlink" content-type="dwc:institutional_code" xlink:type="simple">CR</named-content>-51496! [ex-<named-content xmlns:xlink="http://www.w3.org/1999/xlink" content-type="dwc:institutional_code" xlink:type="simple">INB</named-content>], F-2 sheets 2081330!, 2127441!, <named-content xmlns:xlink="http://www.w3.org/1999/xlink" content-type="dwc:institutional_code" xlink:type="simple">MO</named-content>-6664125!, <named-content xmlns:xlink="http://www.w3.org/1999/xlink" content-type="dwc:institutional_code" xlink:type="simple">NY</named-content>-01189417, digital image!).</p><p>Tree, 4–30 tall × 9–40 cm DBH, sometimes with stilt roots; external bark grayish. Resin transparent when fresh, aromatic. Twigs 2–5 mm diam, appressed-pubescent with simple or malpighiaceous, whitish yellow trichomes 0.1–0.5 mm long, to glabrescent, sparsely lenticellate, solid, never white-stained with resin that crystallizes on the stem (except weakly in <italic>W.D. Stevens 31653</italic>; also on the fruits). Leaves (2–) 4–6 jugate, 21.5–43.5 cm long; petiole (2.7–) 4.7–7.4 (–8.2) cm long, 0.1–0.3 cm diam, semi-terete except weakly sulcate at the base, striate; rachis 4–8.2 (–9) cm long or absent, terete, striate on both sides; petiole and rachis nearly glabrous or sparsely pubescent with simple and malpighiaceous, usually whitish yellow trichomes 0.1–0.3 mm long; lateral petiolules 0.7–2.1 cm long, with pulvinuli evident on both ends, striate, canaliculate adaxially, glabrous or minutely pubescent with whitish yellow trichomes; terminal petiolule 1.8–4.3 (–5.5) cm long, pulvinulus conspicuous; basal pair of leaflets 10.1–19 × 3.7–6.7 cm, ovate or lanceolate, obtuse to subcuneate at the base (sometimes asymmetric); other lateral leaflets 11–22.2 × 3.3–6.4 cm, lanceolate, oblong, ovate or elliptic, obtuse to subcuneate at the base; the terminal 11.2–17.7 × 3.9–8.5 cm, broadly elliptic to obovate, lanceolate, obtuse or subcuneate at the base (usually with both sides equal); apex acuminate, the acumen 0.7–1.3 cm long; margin entire or much more commonly sparsely denticulate; leaflets drying more or less pale brown, olivaceous to amber on both sides; secondary venation eucamptodromous or slightly brochidodromous, secondaries in 12–17 pairs of secondary veins, ascending, weakly arcuate, sometimes discolored on abaxial side, ascending, the spacing irregular, perpendicular intersecondary veins often 1 per pair of successive secondary veins or absent, intercostal tertiaries alternate or mixed percurrent tertiary; on abaxial side the midrib prominent, glabrous or minutely pubescent, with trichomes ca. 0.03–0.6 mm long, whitish yellow or reddish, secondary veins prominent, with trichomes similar to the midrib or glabrous, the higher-order veins prominulous with scattered trichomes or glabrous, the rest of surface almost glabrous to glabrous, not papillate; on adaxial side, the midrib prominent, minutely and scattered pubescent, secondary veins impressed to flat with trichomes similar to the midrib or glabrous, the higher-order veins flat to lightly impressed, with scattered trichomes, the rest of surface with scattered trichomes to glabrous. Inflorescences axillary (sometimes at leafless nodes), generally branching at the base, not flexuous, the staminate inflorescences 3.4–8.5 cm long, shorter or exceeding the petiole, minutely pubescent with simple and malpighiaceous, whitish trichomes on all axes, the pistillate inflorescences 1–1.8 cm long [(1.4)– 2.5–12.5 cm in fruit], much shorter than the petiole; bracts subtending the inflorescences 1–1.7 mm long, triangular, acuminate at the apex, densely pubescent abaxially; those on primary axes 0.6–1.3 mm long, triangular, acuminate or obtuse at the apex, densely pubescent abaxially; bracteoles subtending flowers 0.3–0.8 mm long, triangular or broadly ovate, obtuse to acuminate at the apex, pubescent or nearly glabrous abaxially. Flowers 4(5)-merous, the pedicel 1.5–2.8 mm long (2–6 mm in fruit), generally glabrous. Staminate flowers with calyx 0.7–1.3 × 1.3–2.4 mm, much <!--PageBreak-->taller than the disk, the lobes 0.4–1 mm long, rounded to depressed-deltoid, glabrous on abaxial side, papillate marginally, often persistent in fruit; petals variously reported as green, greenish yellow or white, 3–4 × 1.4–1.8 mm, distinct, erect to suberect at anthesis, lanceolate or ± triangular, glabrous on the abaxial side, glabrous but papillose on the adaxial side, papillose and weakly involute marginally, inflexed-apiculate at the apex (the apiculum 0.15–0.25 mm long); disk 0.23–0.46 tall × 0.26–0.5 mm thick, glabrous; stamens 8, (sub) equal, the antesepalous 1.8–2.4 mm long, the antepetalous 1.5–2 mm long, exceeding the pistillode, the filaments more or less flat, papillate, the anthers 0.7–0.9 mm long, lanceolate, obtuse to subcordate at the base, apiculate at the apex; pistillode 0.5–0.83 × 0.5–0.8 mm at the base, ovoid, globose or conical, glabrous, the style 0–1.5 mm long, stigma lobes 4, subglobose to weakly angulate, densely papillose. Pistillate flowers with calyx 1–1.2 × 2–2.5 mm, the lobes ca. 0.8 mm long, all parts similar to that of the staminate flowers; petals green, greenish yellow or white, distinct, 3–3.5 × 1.16–1.5 mm, suberect to reflexed at anthesis similar to those of the staminate flowers; disk 0.4–0.5 tall × ca. 0.3 mm thick, glabrous; staminodes 8, (sub) equal, the antesepalous 1.5–1.7 mm long, the antepetalous 1.3–1.5 mm long, shorter or longer than the pistil, the filaments flat, not papillate, the anthers 0.6–0.8 mm long, lanceolate, cordate at the base; pistil 1.16–1.3 × 1–1.23 mm (at the base), ovoid or conical, glabrous, the style 0.3–0.8 mm long, stigma lobes-4, globose, densely papillose, each lobe sulcate on the middle (± as an inverted “C”). Fruits 1.6–2.4 × 1.1–2.1 cm, globose to ovoid, reddish or green (<italic>M. Ballestero 71</italic>) when ripe, obtuse at the base, the apex generally conspicuously apiculate at the apex, smooth or (more commonly) lenticellate, glabrous, stipitate [the stipe (0.1–) 0.2–0.5 cm long]; pseudoaril white; pyrene 1(2), 1.3–1.6 × 0.9–1.2 cm, smooth, ovoid to very widely ovate, obtuse at the base, apiculate at the apex, the wall 0.6–1.1 mm thick, whitish or yellowish; funicular <!--PageBreak-->scar 0.3–0.45 (–0.5) cm long, usually not very deep, without a rib in the middle or the rib inconspicuous.</p></tp:treatment-sec><tp:treatment-sec sec-type="habitat" id="SECID0EWVAE"><title>Habitat and distribution.</title><p>This species is known so far only from wet forest on the Caribbean slope of Nicaragua and Costa Rica. It occurs mainly between 10 and 200 m in elevation, although some collections were made between 300 and 700 m. In Costa Rica, this species is common in the Sarapiquí region, where it seems to prefer alluvial soils on flat or relatively flat ground, sometimes on river banks. In this area, <italic><tp:taxon-name><tp:taxon-name-part taxon-name-part-type="genus">Protium</tp:taxon-name-part> <tp:taxon-name-part taxon-name-part-type="species">hammelii</tp:taxon-name-part></tp:taxon-name></italic> grows sympatrically with the following species: <italic><tp:taxon-name><tp:taxon-name-part taxon-name-part-type="genus">Carapa</tp:taxon-name-part> <tp:taxon-name-part taxon-name-part-type="species">guianensis</tp:taxon-name-part></tp:taxon-name></italic> Aubl. (<tp:taxon-name><tp:taxon-name-part taxon-name-part-type="family">Meliaceae</tp:taxon-name-part></tp:taxon-name>), <italic><tp:taxon-name><tp:taxon-name-part taxon-name-part-type="genus">Dipteryx</tp:taxon-name-part> <tp:taxon-name-part taxon-name-part-type="species">panamensis</tp:taxon-name-part></tp:taxon-name></italic> (Pittier) Record &amp; Mell (<tp:taxon-name><tp:taxon-name-part taxon-name-part-type="family">Fabaceae</tp:taxon-name-part></tp:taxon-name>), <italic><tp:taxon-name><tp:taxon-name-part taxon-name-part-type="genus">Euterpe</tp:taxon-name-part> <tp:taxon-name-part taxon-name-part-type="species">precatoria</tp:taxon-name-part></tp:taxon-name></italic> Mart. (<tp:taxon-name><tp:taxon-name-part taxon-name-part-type="family">Arecaceae</tp:taxon-name-part></tp:taxon-name>), <italic><tp:taxon-name><tp:taxon-name-part taxon-name-part-type="genus">Minquartia</tp:taxon-name-part> <tp:taxon-name-part taxon-name-part-type="species">guianensis</tp:taxon-name-part></tp:taxon-name></italic> Aubl. (<tp:taxon-name><tp:taxon-name-part taxon-name-part-type="family">Coulaceae</tp:taxon-name-part></tp:taxon-name>), and <italic><tp:taxon-name><tp:taxon-name-part taxon-name-part-type="genus">Pentaclethra</tp:taxon-name-part> <tp:taxon-name-part taxon-name-part-type="species">macroloba</tp:taxon-name-part></tp:taxon-name></italic> Kuntze (<tp:taxon-name><tp:taxon-name-part taxon-name-part-type="family">Fabaceae</tp:taxon-name-part></tp:taxon-name>), among others species (N. Zamora, pers. comm.; May 2016).</p></tp:treatment-sec><tp:treatment-sec sec-type="phenology" id="SECID0ERYAE"><title>Phenology.</title><p>In Nicaragua, <italic><tp:taxon-name><tp:taxon-name-part taxon-name-part-type="genus">Protium</tp:taxon-name-part> <tp:taxon-name-part taxon-name-part-type="species">hammelii</tp:taxon-name-part></tp:taxon-name></italic> has been collected with fruits in January, February, from May to July, and in October, but never in flower. In Costa Rica, it has been collected with staminate flowers in January, February, April, and December; pistillate flowers in January and February; and fruits in January, March, April, June, from August to October, and in December.</p></tp:treatment-sec><tp:treatment-sec sec-type="Common name" id="SECID0EBZAE"><title>Common name.</title><p>Alcanfor (Spanish; Nicaragua, <italic>R. Rueda et al. 2642, 2701</italic>; <italic>J.C. Sandino 3424</italic>).</p></tp:treatment-sec><tp:treatment-sec sec-type="etymology" id="SECID0ELZAE"><title>Etymology.</title><p>The specific epithet honors Barry E. Hammel, curator at the <named-content xmlns:xlink="http://www.w3.org/1999/xlink" xlink:type="simple" content-type="institution" xlink:href="http://grbio.org/institution/missouri-botanical-garden" id="NCID0ERZAE">Missouri Botanical Garden</named-content> and co-editor of the <italic>Manual de Plantas de Costa Rica</italic>, in recognition of his extensive work on the Costa Rican flora, as well as his personal support and motivation.</p></tp:treatment-sec><tp:treatment-sec sec-type="discussion" id="SECID0E4ZAE"><title>Discussion.</title><p>
            <italic><tp:taxon-name><tp:taxon-name-part taxon-name-part-type="genus">Protium</tp:taxon-name-part> <tp:taxon-name-part taxon-name-part-type="species">hammelii</tp:taxon-name-part></tp:taxon-name></italic> is recognizable by its almost glabrous vegetative parts, leaves with 5–7 leaflets, commonly with a sparsely denticulate margin, prominent tertiary veins on the abaxial side, 4(5)-merous flowers with glabrous petals, pistils, and pistillodes, the pistillate flowers with globose stigma lobes that are sulcate in the middle, and glabrous, usually lenticellate fruits that are stipitate and apiculate at the apex. Specimens of <italic><tp:taxon-name><tp:taxon-name-part taxon-name-part-type="genus">Protium</tp:taxon-name-part> <tp:taxon-name-part taxon-name-part-type="species">hammelii</tp:taxon-name-part></tp:taxon-name></italic> have frequently been identified as <italic><tp:taxon-name><tp:taxon-name-part taxon-name-part-type="genus">Protium</tp:taxon-name-part> <tp:taxon-name-part taxon-name-part-type="species">glabrum</tp:taxon-name-part></tp:taxon-name></italic> (Rose) Engl., a species that is widespread from Belize to Panama, or <italic><tp:taxon-name><tp:taxon-name-part taxon-name-part-type="genus">Protium</tp:taxon-name-part> <tp:taxon-name-part taxon-name-part-type="species">panamense</tp:taxon-name-part></tp:taxon-name></italic>, from Costa Rica, Panama, and Colombia. The first of these is common in Costa Rica, while the second is quite rare (Fig. <xref ref-type="fig" rid="F6">6A–F</xref>); both have leaflets that are always entire. <italic><tp:taxon-name><tp:taxon-name-part taxon-name-part-type="genus">Protium</tp:taxon-name-part> <tp:taxon-name-part taxon-name-part-type="species">hammelii</tp:taxon-name-part></tp:taxon-name></italic> differs from <italic><tp:taxon-name><tp:taxon-name-part taxon-name-part-type="genus">Protium</tp:taxon-name-part> <tp:taxon-name-part taxon-name-part-type="species">glabrum</tp:taxon-name-part></tp:taxon-name></italic> by its consistently glabrous petals on both sides, pistil, and pistillode (vs. petals on the adaxial side, pistil, and pistillode always pubescent). Fruiting material can usually be distinguished by the apiculate apex of the fruits of <italic><tp:taxon-name><tp:taxon-name-part taxon-name-part-type="genus">Protium</tp:taxon-name-part> <tp:taxon-name-part taxon-name-part-type="species">hammelii</tp:taxon-name-part></tp:taxon-name></italic> (vs. obtuse or rounded), and the glabrous (vs. with very small trichomes). <italic><tp:taxon-name><tp:taxon-name-part taxon-name-part-type="genus">Protium</tp:taxon-name-part> <tp:taxon-name-part taxon-name-part-type="species">panamense</tp:taxon-name-part></tp:taxon-name></italic> shares occasional stilt-roots, glabrous flowers and fruits that are apiculate at the apex with <italic><tp:taxon-name><tp:taxon-name-part taxon-name-part-type="genus">Protium</tp:taxon-name-part> <tp:taxon-name-part taxon-name-part-type="species">hammelii</tp:taxon-name-part></tp:taxon-name></italic>, but <italic><tp:taxon-name><tp:taxon-name-part taxon-name-part-type="genus">Protium</tp:taxon-name-part> <tp:taxon-name-part taxon-name-part-type="species">hammelii</tp:taxon-name-part></tp:taxon-name></italic> usually has smaller lateral (11–22.2 × 3.3–6.4 vs. 16–32.5 × 6.7–10.3 cm), and terminal leaflets (11.2–17.7 × 3.9–8.5 vs. 15–28.3 × 7–13.6 cm) that are also usually thinner, as well as thinner lateral and terminal petiolules that are also shorter (1.8–4.3 [–5.5] vs. 5.2–8.7 cm); <italic><tp:taxon-name><tp:taxon-name-part taxon-name-part-type="genus">Protium</tp:taxon-name-part> <tp:taxon-name-part taxon-name-part-type="species">hammelii</tp:taxon-name-part></tp:taxon-name></italic> further has smaller (1.6–2.4 × 1.1–2.1 cm), globose to ovoid fruits (vs. usually 2.2–3 × 0.9–1.7 cm lanceolate. <italic><tp:taxon-name><tp:taxon-name-part taxon-name-part-type="genus">Protium</tp:taxon-name-part> <tp:taxon-name-part taxon-name-part-type="species">multiramiflorum</tp:taxon-name-part></tp:taxon-name></italic> from Mexico to <!--PageBreak-->Honduras is similar to <italic><tp:taxon-name><tp:taxon-name-part taxon-name-part-type="genus">Protium</tp:taxon-name-part> <tp:taxon-name-part taxon-name-part-type="species">hammelii</tp:taxon-name-part></tp:taxon-name></italic> in its nearly glabrous leaves, petals, and sometimes pistil or pistillode. (Although the pistil of <italic><tp:taxon-name><tp:taxon-name-part taxon-name-part-type="genus">Protium</tp:taxon-name-part> <tp:taxon-name-part taxon-name-part-type="species">multiramiflorum</tp:taxon-name-part></tp:taxon-name></italic> was originally described as glabrous [<xref ref-type="bibr" rid="B12">Lundell 1937</xref>], almost all collections studied, including one of the isotypes <!--PageBreak-->[<italic>Lundell 6212</italic>, <named-content xmlns:xlink="http://www.w3.org/1999/xlink" content-type="dwc:institutional_code" xlink:type="simple">GH</named-content>-2 sheets!] and the paratype [<italic>Schipp 1021</italic>; A!, F!, <named-content xmlns:xlink="http://www.w3.org/1999/xlink" content-type="dwc:institutional_code" xlink:type="simple">GH</named-content>!, <named-content xmlns:xlink="http://www.w3.org/1999/xlink" content-type="dwc:institutional_code" xlink:type="simple">MO</named-content>!], have the pistil or pistillode with tiny, scattered trichomes). The new species differs in its short calyx in both sexes (0.7–1.3 vs. 1.4–2 mm long), stigma lobes that are sulcate (vs. not sulcate), and pyrenes with thick walls (0.6–1.1 vs. 0.3–0.5 [–0.6] mm thick) and short scar (0.3–0.45 [–0.5] vs. 0.4–0.7 cm long) (Fig. <xref ref-type="fig" rid="F7">7B</xref>). Others species in Costa Rica with glabrous pistils or pistillodes are <italic><tp:taxon-name><tp:taxon-name-part taxon-name-part-type="genus">Protium</tp:taxon-name-part> <tp:taxon-name-part taxon-name-part-type="species">aracouchini</tp:taxon-name-part></tp:taxon-name></italic> (Figs <xref ref-type="fig" rid="F6">6G–J</xref>), <italic><tp:taxon-name><tp:taxon-name-part taxon-name-part-type="genus">Protium</tp:taxon-name-part> <tp:taxon-name-part taxon-name-part-type="species">ravenii</tp:taxon-name-part></tp:taxon-name></italic> (Figs <xref ref-type="fig" rid="F6">6K–N</xref>), and <italic><tp:taxon-name><tp:taxon-name-part taxon-name-part-type="genus">Protium</tp:taxon-name-part> <tp:taxon-name-part taxon-name-part-type="species">aguilarii</tp:taxon-name-part></tp:taxon-name></italic>. The first two species can be distinguished from <italic><tp:taxon-name><tp:taxon-name-part taxon-name-part-type="genus">Protium</tp:taxon-name-part> <tp:taxon-name-part taxon-name-part-type="species">hammelii</tp:taxon-name-part></tp:taxon-name></italic> by their flexuous inflorescences and twigs and abundant exuding resin that becomes whitish and chalky (Figs <xref ref-type="fig" rid="F6">6H and L</xref>, inset), while <italic><tp:taxon-name><tp:taxon-name-part taxon-name-part-type="genus">Protium</tp:taxon-name-part> <tp:taxon-name-part taxon-name-part-type="species">aguilarii</tp:taxon-name-part></tp:taxon-name></italic> can be distinguished by its petals that are pubescent abaxially.</p><fig id="F4" position="float" orientation="portrait"><label>Figure 4.</label><caption><p>
          <italic><tp:taxon-name><tp:taxon-name-part taxon-name-part-type="genus">Protium</tp:taxon-name-part> <tp:taxon-name-part taxon-name-part-type="species">hammelii</tp:taxon-name-part></tp:taxon-name></italic>. <bold>A</bold> Branch with inflorescences <bold>B</bold> Venation on the abaxial side and marginal teeth of leaflets <bold>C</bold> Fruits <bold>D</bold> Pyrene <bold>E</bold> Fruit valves <bold>F</bold> Flower <bold>G</bold> Staminate flower with two petals removed, showing the pistillode and stamens. <bold>A</bold> and <bold>B</bold> from <italic>J. Solano 77</italic>, <named-content xmlns:xlink="http://www.w3.org/1999/xlink" content-type="dwc:institutional_code" xlink:type="simple">CR</named-content> <bold>C–E</bold> from <italic>J. Gómez-Laurito et al. 10998</italic>, <named-content xmlns:xlink="http://www.w3.org/1999/xlink" content-type="dwc:institutional_code" xlink:type="simple">CR</named-content> <bold>F, G</bold> from <italic>W.D. Stevens 23769</italic>, <named-content xmlns:xlink="http://www.w3.org/1999/xlink" content-type="dwc:institutional_code" xlink:type="simple">CR</named-content>. Drawing by Jessica Jiménez.</p></caption><graphic xmlns:xlink="http://www.w3.org/1999/xlink" xlink:href="phytokeys-076-089-g004.jpg" position="float" orientation="portrait" xlink:type="simple" id="oo_118607.jpg"/></fig><fig id="F5" position="float" orientation="portrait"><label>Figure 5.</label><caption><p>
          <italic><tp:taxon-name><tp:taxon-name-part taxon-name-part-type="genus">Protium</tp:taxon-name-part> <tp:taxon-name-part taxon-name-part-type="species">hammelii</tp:taxon-name-part></tp:taxon-name></italic>. <bold>A</bold> Stilt roots <bold>B</bold> Branch with inflorescences <bold>C</bold> Adaxial side of the leaflets <bold>D</bold> Inflorescences <bold>E</bold> Flower <bold>F</bold> Fruits. Photo credits: Orlando Vargas (<bold>A–E</bold>); and N. Zamora (<bold>F</bold>).</p></caption><graphic xmlns:xlink="http://www.w3.org/1999/xlink" xlink:href="phytokeys-076-089-g005.jpg" position="float" orientation="portrait" xlink:type="simple" id="oo_118609.jpg"/></fig><fig id="F6" position="float" orientation="portrait"><label>Figure 6.</label><caption><p>
          <italic><tp:taxon-name><tp:taxon-name-part taxon-name-part-type="genus">Protium</tp:taxon-name-part> <tp:taxon-name-part taxon-name-part-type="species">panamense</tp:taxon-name-part></tp:taxon-name></italic>. <bold>A</bold> Stilt roots <bold>B</bold> Branch with inflorescences <bold>C</bold> Leaflets <bold>D</bold> Inflorescences <bold>E</bold> Staminate flowers <bold>F</bold> Fruits. <italic><tp:taxon-name><tp:taxon-name-part taxon-name-part-type="genus">Protium</tp:taxon-name-part> <tp:taxon-name-part taxon-name-part-type="species">aracouchini</tp:taxon-name-part></tp:taxon-name></italic> <bold>G</bold> Trunk base <bold>H</bold> Branch with inflorescences; inset showing dry resin on cut twig <bold>I</bold> Inflorescences; also see the suberose petiole base <bold>J</bold> Abaxial side of the leaflets. <italic><tp:taxon-name><tp:taxon-name-part taxon-name-part-type="genus">Protium</tp:taxon-name-part> <tp:taxon-name-part taxon-name-part-type="species">ravenii</tp:taxon-name-part></tp:taxon-name></italic> <bold>K</bold> Trunk <bold>L</bold> Adaxial side of the leaflets; inset dry resin on cut twig <bold>M</bold> Abaxial side of the leaflets <bold>N</bold> Fruits. Photo credits: Rolando Pérez (<bold>A</bold>); Carmen Galdames (<bold>B</bold>); Steven Paton (<bold>C–F</bold>). <bold>G–J</bold> photos by Reinaldo Aguilar, from <italic>D. Santamaría &amp; R. Aguilar 9836</italic> <bold>K–N</bold> photos by Reinaldo Aguilar, from <italic>R. Aguilar 12067</italic>, except <bold>L</bold>, inset by Orlando Vargas.</p></caption><graphic xmlns:xlink="http://www.w3.org/1999/xlink" xlink:href="phytokeys-076-089-g006.jpg" position="float" orientation="portrait" xlink:type="simple" id="oo_118610.jpg"/></fig><fig id="F7" position="float" orientation="portrait"><label>Figure 7.</label><caption><p>Comparison between the pyrenes of <italic><tp:taxon-name><tp:taxon-name-part taxon-name-part-type="genus">Protium</tp:taxon-name-part> <tp:taxon-name-part taxon-name-part-type="species">hammelii</tp:taxon-name-part></tp:taxon-name></italic> (<bold>A</bold>) and <italic><tp:taxon-name><tp:taxon-name-part taxon-name-part-type="genus">Protium</tp:taxon-name-part> <tp:taxon-name-part taxon-name-part-type="species">multiramiflorum</tp:taxon-name-part></tp:taxon-name></italic> (<bold>B</bold>). <bold>A</bold> from <italic>G. Davidse &amp; G. Herrera 30879</italic>; and <bold>B</bold> from <italic>G.M. Aguilar et al. 4754</italic>. Drawing by Alex M. Campos.</p></caption><graphic xmlns:xlink="http://www.w3.org/1999/xlink" xlink:href="phytokeys-076-089-g007.jpg" position="float" orientation="portrait" xlink:type="simple" id="oo_118611.jpg"/></fig><p>Fruit dispersal by birds and mammals has been reported at the La Selva Biological Station for <italic><tp:taxon-name><tp:taxon-name-part taxon-name-part-type="genus">Protium</tp:taxon-name-part> <tp:taxon-name-part taxon-name-part-type="species">panamense</tp:taxon-name-part></tp:taxon-name></italic> (<xref ref-type="bibr" rid="B21">Vargas 2000</xref>), but the observation likely corresponds to <italic><tp:taxon-name><tp:taxon-name-part taxon-name-part-type="genus">Protium</tp:taxon-name-part> <tp:taxon-name-part taxon-name-part-type="species">hammelii</tp:taxon-name-part></tp:taxon-name></italic>.</p></tp:treatment-sec><tp:treatment-sec sec-type="material" id="SECID0ESJAG"><title>Additional material examined.</title><p>
            <bold>NICARAGUA. Atlántico Norte</bold> [Zelaya]: Reserva Bosawas, Mpio. de Bonanza, Cerro Cola Blanca, entre el cacerío de Vitinia y empalme de la Comarca de Panamá, <named-content xmlns:xlink="http://www.w3.org/1999/xlink" content-type="dwc:verbatimCoordinates" xlink:type="simple"><named-content content-type="geo-json" specific-use="{&#34;type&#34;:&#34;Point&#34;,&#34;coordinates&#34;:[-84.566667,14.066667]}" id="NCID0E4JAG" xlink:type="simple">14°04'N, 084°34'W</named-content></named-content>, 200 m, 02 Jun 1997 (fr), <italic>R. Rueda &amp; I. Coronado 6595</italic> (<named-content xmlns:xlink="http://www.w3.org/1999/xlink" content-type="dwc:institutional_code" xlink:type="simple">MO</named-content>). <bold>Atlántico Sur</bold> [Zelaya]: área de la Bahía de Bluefields, río Escondido, camino entre El Pool y Abardeen Hills, 0–30 m, 22 Mar 1949 (st), <italic>A. Molina 1899</italic> (F); Monkey Point, Caño El Pato, 1.5 km sobre la ribera del Caño, <named-content xmlns:xlink="http://www.w3.org/1999/xlink" content-type="dwc:verbatimCoordinates" xlink:type="simple"><named-content content-type="geo-json" specific-use="{&#34;type&#34;:&#34;Point&#34;,&#34;coordinates&#34;:[-83.700000,11.583333]}" id="NCID0EPKAG" xlink:type="simple">11°35'N, 083°42'W</named-content></named-content>, 10 m, 25 Oct 1981 (fr), <italic>P.P. Moreno 12411</italic> (<named-content xmlns:xlink="http://www.w3.org/1999/xlink" content-type="dwc:institutional_code" xlink:type="simple">MO</named-content>); Caño Montecristo, al este del Campamento Germán Pomares, <named-content xmlns:xlink="http://www.w3.org/1999/xlink" content-type="dwc:verbatimCoordinates" xlink:type="simple"><named-content content-type="geo-json" specific-use="{&#34;type&#34;:&#34;Point&#34;,&#34;coordinates&#34;:[-83.866667,11.600000]}" id="NCID0E4KAG" xlink:type="simple">11°36'N, 083°52'W</named-content></named-content>, 60–90 m, 08 Feb 1982 (fl bud), <italic>P.P. Moreno 15132</italic> (<named-content xmlns:xlink="http://www.w3.org/1999/xlink" content-type="dwc:institutional_code" xlink:type="simple">MO</named-content>); Mpio. de Rama, Loma Buena Vista, <named-content xmlns:xlink="http://www.w3.org/1999/xlink" content-type="dwc:verbatimCoordinates" xlink:type="simple"><named-content content-type="geo-json" specific-use="{&#34;type&#34;:&#34;Point&#34;,&#34;coordinates&#34;:[-84.200000,12.133333]}" id="NCID0ELLAG" xlink:type="simple">12°08'N, 084°12'W</named-content></named-content>, 100–150 m, 23 May 1984 (st), <italic>W. Robleto 613</italic> (<named-content xmlns:xlink="http://www.w3.org/1999/xlink" content-type="dwc:institutional_code" xlink:type="simple">MO</named-content>); a lo largo del río Maíz, <named-content xmlns:xlink="http://www.w3.org/1999/xlink" content-type="dwc:verbatimCoordinates" xlink:type="simple"><named-content content-type="geo-json" specific-use="{&#34;type&#34;:&#34;Point&#34;,&#34;coordinates&#34;:[-84.116667,11.266667]}" id="NCID0EZLAG" xlink:type="simple">11°16'N, 084°07'W</named-content></named-content>, [25–50 m], 08 Jan 1995 (fr), <italic>R. Rueda et al. 2642</italic> (<named-content xmlns:xlink="http://www.w3.org/1999/xlink" content-type="dwc:institutional_code" xlink:type="simple">MO</named-content>); Mpio. Laguna de Perla, río Wawanshang, <named-content xmlns:xlink="http://www.w3.org/1999/xlink" content-type="dwc:verbatimCoordinates" xlink:type="simple"><named-content content-type="geo-json" specific-use="{&#34;type&#34;:&#34;Point&#34;,&#34;coordinates&#34;:[-83.700000,12.666667]}" id="NCID0EHMAG" xlink:type="simple">12°40'N, 083°42'W</named-content></named-content>, 50 m, 15 Feb 2002 (fr), <italic>R. Rueda &amp; R. Dolmus 16851</italic> (<named-content xmlns:xlink="http://www.w3.org/1999/xlink" content-type="dwc:institutional_code" xlink:type="simple">MO</named-content>); 1 km de Colonia Serrano, río Serrano, <named-content xmlns:xlink="http://www.w3.org/1999/xlink" content-type="dwc:verbatimCoordinates" xlink:type="simple"><named-content content-type="geo-json" specific-use="{&#34;type&#34;:&#34;Point&#34;,&#34;coordinates&#34;:[-84.366667,11.566667]}" id="NCID0EVMAG" xlink:type="simple">11°34'N, 084°22'W</named-content></named-content>, 70–80 m, 31 Jul 1982 (fr), <italic>J.C. Sandino 3424</italic> (<named-content xmlns:xlink="http://www.w3.org/1999/xlink" content-type="dwc:institutional_code" xlink:type="simple">MO</named-content>). <bold>Chontales</bold>: Along road from Ciudad Sandino toward El Guabo, 0.7 km SW of El Porvenir, <named-content xmlns:xlink="http://www.w3.org/1999/xlink" content-type="dwc:verbatimCoordinates" xlink:type="simple"><named-content content-type="geo-json" specific-use="{&#34;type&#34;:&#34;Point&#34;,&#34;coordinates&#34;:[-84.878611,12.150556]}" id="NCID0EFNAG" xlink:type="simple">12°09'02"N, 084°52'43"W</named-content></named-content>, 345 m, 17 May 2011 (fr), <italic>W.D. Stevens 31653</italic> (<named-content xmlns:xlink="http://www.w3.org/1999/xlink" content-type="dwc:institutional_code" xlink:type="simple">MO</named-content>). <bold>Matagalpa</bold>: Falda norte del Cerro Musún, frente a trocha a Wanawás, [<named-content xmlns:xlink="http://www.w3.org/1999/xlink" content-type="dwc:verbatimCoordinates" xlink:type="simple"><named-content content-type="geo-json" specific-use="{&#34;type&#34;:&#34;Point&#34;,&#34;coordinates&#34;:[-85.250000,13.033333]}" id="NCID0EVNAG" xlink:type="simple">13°02'N, 085°15'W</named-content></named-content>], 200–500 m, 16 May 1980 (fr), <italic>M. Araquistain &amp; P.P. Moreno 2789</italic> (<named-content xmlns:xlink="http://www.w3.org/1999/xlink" content-type="dwc:institutional_code" xlink:type="simple">MO</named-content>). <bold>Río San Juan</bold>: Mpio. de San Juan del Norte, del Delta 1 km al este y después 2 km al norte, <named-content xmlns:xlink="http://www.w3.org/1999/xlink" content-type="dwc:verbatimCoordinates" xlink:type="simple"><named-content content-type="geo-json" specific-use="{&#34;type&#34;:&#34;Point&#34;,&#34;coordinates&#34;:[-83.766667,10.766667]}" id="NCID0EFOAG" xlink:type="simple">10°46'N, 083°46'W</named-content></named-content>, [40–80 m], 08 Jun 1995 (st), <italic>R. Rueda et al. 2701</italic> (<named-content xmlns:xlink="http://www.w3.org/1999/xlink" content-type="dwc:institutional_code" xlink:type="simple">MO</named-content>). <bold>Costa Rica. Alajuela</bold>: Los Chiles, Finca La Urraca, Los Lirios, camino a los Chiles, ca. 100 m, 11 Dec 1985 (fr), <italic>J. Gómez-Laurito et al. 10998</italic> (<named-content xmlns:xlink="http://www.w3.org/1999/xlink" content-type="dwc:institutional_code" xlink:type="simple">CR</named-content>, F, <named-content xmlns:xlink="http://www.w3.org/1999/xlink" content-type="dwc:institutional_code" xlink:type="simple">USJ</named-content>). <bold>Heredia</bold>: Sarapiquí, OET, La Selva, 14 Jun 2004 (fr), <italic>R. Aguilar et al. 8337</italic> (<named-content xmlns:xlink="http://www.w3.org/1999/xlink" content-type="dwc:institutional_code" xlink:type="simple">LSCR</named-content>-digital image); Parque Nacional Braulio Carrillo, frente al Puesto La Ceiba, <named-content xmlns:xlink="http://www.w3.org/1999/xlink" content-type="dwc:verbatimCoordinates" xlink:type="simple"><named-content content-type="geo-json" specific-use="{&#34;type&#34;:&#34;Point&#34;,&#34;coordinates&#34;:[-84.080000,10.329722]}" id="NCID0EHPAG" xlink:type="simple">10°19'47"N, 084°04'48"W</named-content></named-content>, 400–700 m, 23 Dec 1988 (fr), <italic>M. Ballestero 71</italic> (<named-content xmlns:xlink="http://www.w3.org/1999/xlink" content-type="dwc:institutional_code" xlink:type="simple">CR</named-content>, <named-content xmlns:xlink="http://www.w3.org/1999/xlink" content-type="dwc:institutional_code" xlink:type="simple">MO</named-content>); about 5 km north of Puerto Viejo along the road to El Muelle, <named-content xmlns:xlink="http://www.w3.org/1999/xlink" content-type="dwc:verbatimCoordinates" xlink:type="simple"><named-content content-type="geo-json" specific-use="{&#34;type&#34;:&#34;Point&#34;,&#34;coordinates&#34;:[-83.966667,10.466667]}" id="NCID0EZPAG" xlink:type="simple">10°28'N, 083°58"W</named-content></named-content> [<named-content xmlns:xlink="http://www.w3.org/1999/xlink" content-type="dwc:verbatimCoordinates" xlink:type="simple"><named-content content-type="geo-json" specific-use="{&#34;type&#34;:&#34;Point&#34;,&#34;coordinates&#34;:[-84.010000,10.510000]}" id="NCID0EBQAG" xlink:type="simple">10°30'36"N, 084°00'36"W</named-content></named-content>], 100 m, 08 Jan 1967 (♂ fl), <italic>W.C. Burger &amp; G. Mata 4307</italic> (F-2 sheets, <named-content xmlns:xlink="http://www.w3.org/1999/xlink" content-type="dwc:institutional_code" xlink:type="simple">MO</named-content>); about 5 km north of Puerto Viejo along the road to El Muelle, <named-content xmlns:xlink="http://www.w3.org/1999/xlink" content-type="dwc:verbatimCoordinates" xlink:type="simple"><named-content content-type="geo-json" specific-use="{&#34;type&#34;:&#34;Point&#34;,&#34;coordinates&#34;:[-83.966667,10.466667]}" id="NCID0EPQAG" xlink:type="simple">10°28'N, 083°58"W</named-content></named-content> [<named-content xmlns:xlink="http://www.w3.org/1999/xlink" content-type="dwc:verbatimCoordinates" xlink:type="simple"><named-content content-type="geo-json" specific-use="{&#34;type&#34;:&#34;Point&#34;,&#34;coordinates&#34;:[-84.010000,10.510000]}" id="NCID0EXQAG" xlink:type="simple">10°30'36"N, 084°00'36"W</named-content></named-content>], 100 m, 08 Jan 1967 (♀ fl, fr), <italic>W.C. Burger &amp; G. Mata 4315</italic> (F, <named-content xmlns:xlink="http://www.w3.org/1999/xlink" content-type="dwc:institutional_code" xlink:type="simple">MO</named-content>, <named-content xmlns:xlink="http://www.w3.org/1999/xlink" content-type="dwc:institutional_code" xlink:type="simple">NY</named-content>-digital image); Finca La Selva, the OTS Field Station on the río Puerto Viejo just E of its junction with the río <!--PageBreak-->Sarapiquí, Southwest trail, 1600 m line, 100 m, 16 Feb 1981 (♂ fl), <italic>J.P. Folsom 8965</italic> (F, <named-content xmlns:xlink="http://www.w3.org/1999/xlink" content-type="dwc:institutional_code" xlink:type="simple">MO</named-content>); Finca La Selva, the OTS Field Station on the río Puerto Viejo just E of its junction with the río Sarapiquí, central trail to Holdridge Trail 3000 m line, 100 m, 08 Mar 1981 (immat fr), <italic>J.P. Folsom 9279</italic> (<named-content xmlns:xlink="http://www.w3.org/1999/xlink" content-type="dwc:institutional_code" xlink:type="simple">MO</named-content>); Finca La Selva, the OTS Field Station on the río Puerto Viejo just E of its junction with the Río Sarapiquí, junction South Boundary and Western Boundary, 21 Mar 1981 (immat fr), <italic>J.P. Folsom 9435</italic> (<named-content xmlns:xlink="http://www.w3.org/1999/xlink" content-type="dwc:institutional_code" xlink:type="simple">CR</named-content>); Finca La Selva, the OTS Field Station on the río Puerto Viejo just E of its junction with the Río Sarapiquí, <!--PageBreak-->El Swampo Trail, 100 m, 27 Apr 1981 (fr), <italic>J.P. Folsom 9882</italic> (F, <named-content xmlns:xlink="http://www.w3.org/1999/xlink" content-type="dwc:institutional_code" xlink:type="simple">MO</named-content>, <named-content xmlns:xlink="http://www.w3.org/1999/xlink" content-type="dwc:institutional_code" xlink:type="simple">NY</named-content>-digital image); Magsasay, near La Selva, <named-content xmlns:xlink="http://www.w3.org/1999/xlink" content-type="dwc:verbatimCoordinates" xlink:type="simple"><named-content content-type="geo-json" specific-use="{&#34;type&#34;:&#34;Point&#34;,&#34;coordinates&#34;:[-84.050000,10.400000]}" id="NCID0EJSAG" xlink:type="simple">10°24'N, 084°03'W</named-content></named-content>, 150 m, 16 Jul 1990 (st), <italic>A.H. Gentry 71766A</italic> (<named-content xmlns:xlink="http://www.w3.org/1999/xlink" content-type="dwc:institutional_code" xlink:type="simple">MO</named-content>); La Selva, río Sarapiquí near Puerto Viejo, junction SSO and <named-content xmlns:xlink="http://www.w3.org/1999/xlink" content-type="dwc:institutional_code" xlink:type="simple">LOC</named-content> Trails, <named-content xmlns:xlink="http://www.w3.org/1999/xlink" content-type="dwc:verbatimCoordinates" xlink:type="simple"><named-content content-type="geo-json" specific-use="{&#34;type&#34;:&#34;Point&#34;,&#34;coordinates&#34;:[-84.016667,10.433333]}" id="NCID0E2SAG" xlink:type="simple">10°26'N, 084°01'W</named-content></named-content>, 100 m, 05 Jan 1993 (all st), <italic>A.H. Gentry et al. 78485</italic> (<named-content xmlns:xlink="http://www.w3.org/1999/xlink" content-type="dwc:institutional_code" xlink:type="simple">CR</named-content>, <named-content xmlns:xlink="http://www.w3.org/1999/xlink" content-type="dwc:institutional_code" xlink:type="simple">MO</named-content>), <italic>78507</italic> (<named-content xmlns:xlink="http://www.w3.org/1999/xlink" content-type="dwc:institutional_code" xlink:type="simple">CR</named-content>, <named-content xmlns:xlink="http://www.w3.org/1999/xlink" content-type="dwc:institutional_code" xlink:type="simple">MO</named-content>), <italic>78522</italic> (<named-content xmlns:xlink="http://www.w3.org/1999/xlink" content-type="dwc:institutional_code" xlink:type="simple">CR</named-content>, <named-content xmlns:xlink="http://www.w3.org/1999/xlink" content-type="dwc:institutional_code" xlink:type="simple">MO</named-content>), <italic>78543</italic> (<named-content xmlns:xlink="http://www.w3.org/1999/xlink" content-type="dwc:institutional_code" xlink:type="simple">CR</named-content>, <named-content xmlns:xlink="http://www.w3.org/1999/xlink" content-type="dwc:institutional_code" xlink:type="simple">MO</named-content>); La Selva, río Sarapiquí near Puerto Viejo, junction SSO and <named-content xmlns:xlink="http://www.w3.org/1999/xlink" content-type="dwc:institutional_code" xlink:type="simple">LOC</named-content> Trails, <named-content xmlns:xlink="http://www.w3.org/1999/xlink" content-type="dwc:verbatimCoordinates" xlink:type="simple"><named-content content-type="geo-json" specific-use="{&#34;type&#34;:&#34;Point&#34;,&#34;coordinates&#34;:[-84.016667,10.433333]}" id="NCID0EPUAG" xlink:type="simple">10°26'N, 084°01'W</named-content></named-content>, 08 Jan 1993 (st), <italic>A.H. Gentry &amp; R. Ortiz 78630</italic> (<named-content xmlns:xlink="http://www.w3.org/1999/xlink" content-type="dwc:institutional_code" xlink:type="simple">CR</named-content>, <named-content xmlns:xlink="http://www.w3.org/1999/xlink" content-type="dwc:institutional_code" xlink:type="simple">MO</named-content>); Parque Nacional Braulio Carrillo, fila Carrillo, 700 m, 30 Mar 1984 (fr), <italic>L.D. Gómez et al. 21135</italic> (<named-content xmlns:xlink="http://www.w3.org/1999/xlink" content-type="dwc:institutional_code" xlink:type="simple">CR</named-content>); Parque Nacional Braulio Carrillo, estación El Ceibo, <named-content xmlns:xlink="http://www.w3.org/1999/xlink" content-type="dwc:verbatimCoordinates" xlink:type="simple"><named-content content-type="geo-json" specific-use="{&#34;type&#34;:&#34;Point&#34;,&#34;coordinates&#34;:[-84.066667,10.333333]}" id="NCID0EHVAG" xlink:type="simple">10°20'00"N, 084°04'00"W</named-content></named-content>, 450–500 m, 13 Mar 2003 (fr), <italic>J. González 3147</italic> (<named-content xmlns:xlink="http://www.w3.org/1999/xlink" content-type="dwc:institutional_code" xlink:type="simple">CR</named-content>); Parque Nacional Braulio Carrillo, estación El Ceibo, <named-content xmlns:xlink="http://www.w3.org/1999/xlink" content-type="dwc:verbatimCoordinates" xlink:type="simple"><named-content content-type="geo-json" specific-use="{&#34;type&#34;:&#34;Point&#34;,&#34;coordinates&#34;:[-84.066667,10.333333]}" id="NCID0EVVAG" xlink:type="simple">10°20'00"N, 084°04'00"W</named-content></named-content>, 450–500 m, 14 Mar 2003 (immat fr), <italic>J. González 3176</italic> (<named-content xmlns:xlink="http://www.w3.org/1999/xlink" content-type="dwc:institutional_code" xlink:type="simple">CR</named-content>, <named-content xmlns:xlink="http://www.w3.org/1999/xlink" content-type="dwc:institutional_code" xlink:type="simple">MO</named-content>, <named-content xmlns:xlink="http://www.w3.org/1999/xlink" content-type="dwc:institutional_code" xlink:type="simple">USJ</named-content>); Chilamate, Cerros de Sardinal, finca propiedad de Isaias Alvarado, 100 m, 26 Aug 2007, <italic>J. González et al. 9326</italic> (<named-content xmlns:xlink="http://www.w3.org/1999/xlink" content-type="dwc:institutional_code" xlink:type="simple">LSCR</named-content>-digital image); Finca La Selva, Arboretum tag #522, <named-content xmlns:xlink="http://www.w3.org/1999/xlink" content-type="dwc:verbatimCoordinates" xlink:type="simple"><named-content content-type="geo-json" specific-use="{&#34;type&#34;:&#34;Point&#34;,&#34;coordinates&#34;:[-84.016667,10.433333]}" id="NCID0ERWAG" xlink:type="simple">10°26'N, 084°01'W</named-content></named-content> [<named-content xmlns:xlink="http://www.w3.org/1999/xlink" content-type="dwc:verbatimCoordinates" xlink:type="simple"><named-content content-type="geo-json" specific-use="{&#34;type&#34;:&#34;Point&#34;,&#34;coordinates&#34;:[-84.003611,10.431389]}" id="NCID0EZWAG" xlink:type="simple">10°25'53"N, 084°00'13"W</named-content></named-content>], [40 m], 30 Dec 1970 (♂ fl bud), <italic>G.S. Hartshorn 968</italic> (F, <named-content xmlns:xlink="http://www.w3.org/1999/xlink" content-type="dwc:institutional_code" xlink:type="simple">MO</named-content>-2 sheets); Finca La Selva, <named-content xmlns:xlink="http://www.w3.org/1999/xlink" content-type="dwc:verbatimCoordinates" xlink:type="simple"><named-content content-type="geo-json" specific-use="{&#34;type&#34;:&#34;Point&#34;,&#34;coordinates&#34;:[-84.016667,10.433333]}" id="NCID0EHXAG" xlink:type="simple">10°26'N, 084°01'W</named-content></named-content>, [100 m], 25 Jan 1973 (fr), <italic>G.S. Hartshorn 1108</italic> (<named-content xmlns:xlink="http://www.w3.org/1999/xlink" content-type="dwc:institutional_code" xlink:type="simple">CR</named-content>); Finca La Selva, Holdridge Arboretum tag #119, <named-content xmlns:xlink="http://www.w3.org/1999/xlink" content-type="dwc:verbatimCoordinates" xlink:type="simple"><named-content content-type="geo-json" specific-use="{&#34;type&#34;:&#34;Point&#34;,&#34;coordinates&#34;:[-84.016667,10.433333]}" id="NCID0EVXAG" xlink:type="simple">10°26'N, 084°01'W</named-content></named-content>, [100 m], 22 Aug 1975 (fr), <italic>G.S. Hartshorn 1476</italic> (<named-content xmlns:xlink="http://www.w3.org/1999/xlink" content-type="dwc:institutional_code" xlink:type="simple">CR</named-content>, F, <named-content xmlns:xlink="http://www.w3.org/1999/xlink" content-type="dwc:institutional_code" xlink:type="simple">LSCR</named-content>-digital image, <named-content xmlns:xlink="http://www.w3.org/1999/xlink" content-type="dwc:institutional_code" xlink:type="simple">MO</named-content>); Finca La Selva, the OTS Field Station on the río Puerto Viejo just E of its junction with the río Sarapiquí, quebrada El Sura, 100 m, 06 Jun 1984 (fr), <italic>B. Jacobs 2148</italic> (<named-content xmlns:xlink="http://www.w3.org/1999/xlink" content-type="dwc:institutional_code" xlink:type="simple">CR</named-content>); Finca La Selva, the OTS Field Station on the río Puerto Viejo just E of its junction with the río Sarapiquí, camino circular Lagano, at bridge across Q. [Quebrada] Salto, 100 m, 15 Jun 1928 (fr), <italic>B. Jacobs 2362</italic> (F); Finca La Selva, the OTS Field Station on the río Puerto Viejo just E of its junction with the río Sarapiquí, vicinity Sendero Jagarunda and Lindero Sur intersection, [<named-content xmlns:xlink="http://www.w3.org/1999/xlink" content-type="dwc:verbatimCoordinates" xlink:type="simple"><named-content content-type="geo-json" specific-use="{&#34;type&#34;:&#34;Point&#34;,&#34;coordinates&#34;:[-84.003611,10.431389]}" id="NCID0ETYAG" xlink:type="simple">10°25'53"N, 084°00'13"W</named-content></named-content>], 100 m, 28 Jun 1984 (fr), <italic>B. Jacobs 2644</italic> (<named-content xmlns:xlink="http://www.w3.org/1999/xlink" content-type="dwc:institutional_code" xlink:type="simple">MO</named-content>); río Sarapiquí, 125 m, 18 Jan 1966 (fl bud), <italic>A. Jiménez 3602</italic> (F-2 sheets, <named-content xmlns:xlink="http://www.w3.org/1999/xlink" content-type="dwc:institutional_code" xlink:type="simple">CR</named-content>); Finca Hermanos Vargas, 1 km al Suroeste de Puerto Viejo, 125 m, 04 Feb 1966 (♂ fl), <italic>A. Jiménez 3602</italic> (<named-content xmlns:xlink="http://www.w3.org/1999/xlink" content-type="dwc:institutional_code" xlink:type="simple">CR</named-content>); Estación Biológica La Selva, <named-content xmlns:xlink="http://www.w3.org/1999/xlink" content-type="dwc:institutional_code" xlink:type="simple">LOC</named-content> 600, <named-content xmlns:xlink="http://www.w3.org/1999/xlink" content-type="dwc:verbatimCoordinates" xlink:type="simple"><named-content content-type="geo-json" specific-use="{&#34;type&#34;:&#34;Point&#34;,&#34;coordinates&#34;:[-84.016667,10.429722]}" id="NCID0ERZAG" xlink:type="simple">10°25'47"N, 084°01'00"W</named-content></named-content>, 55 m, 29 Jul 2004 (st), <italic>S. Letcher 77</italic> (<named-content xmlns:xlink="http://www.w3.org/1999/xlink" content-type="dwc:institutional_code" xlink:type="simple">USJ</named-content>); Finca La Selva, the OTS Field Station on the río Puerto Viejo just E of its junction with the río Sarapiquí, Far Loop Trail at about 350 m, [<named-content xmlns:xlink="http://www.w3.org/1999/xlink" content-type="dwc:verbatimCoordinates" xlink:type="simple"><named-content content-type="geo-json" specific-use="{&#34;type&#34;:&#34;Point&#34;,&#34;coordinates&#34;:[-84.003611,10.431389]}" id="NCID0E6ZAG" xlink:type="simple">10°25'53"N, 084°00'13"W</named-content></named-content>], 100 m, 11 Feb 1996 (♂ fl bud), <italic>R.L. Wilbur 65080</italic> (F, <named-content xmlns:xlink="http://www.w3.org/1999/xlink" content-type="dwc:institutional_code" xlink:type="simple">MO</named-content>); Parque Nacional Braulio Carrillo, El Ceibo, <named-content xmlns:xlink="http://www.w3.org/1999/xlink" content-type="dwc:verbatimCoordinates" xlink:type="simple"><named-content content-type="geo-json" specific-use="{&#34;type&#34;:&#34;Point&#34;,&#34;coordinates&#34;:[-84.036111,10.374722]}" id="NCID0EN1AG" xlink:type="simple">10°22'29"N, 084°02'10"W</named-content></named-content>, 200–300 m, 24 Aug 2004 (fr), <italic>R. Kriebel et al. 4857</italic> (<named-content xmlns:xlink="http://www.w3.org/1999/xlink" content-type="dwc:institutional_code" xlink:type="simple">CR</named-content>); Estación Biológica La Selva, <named-content xmlns:xlink="http://www.w3.org/1999/xlink" content-type="dwc:verbatimCoordinates" xlink:type="simple"><named-content content-type="geo-json" specific-use="{&#34;type&#34;:&#34;Point&#34;,&#34;coordinates&#34;:[-84.008333,10.433333]}" id="NCID0E21AG" xlink:type="simple">10°26'00"N, 084°00'30"W</named-content></named-content>, 0–100 m, 05 Feb 2004 (st), <italic>A. Rodríguez 8395</italic> (<named-content xmlns:xlink="http://www.w3.org/1999/xlink" content-type="dwc:institutional_code" xlink:type="simple">CR</named-content>, <named-content xmlns:xlink="http://www.w3.org/1999/xlink" content-type="dwc:institutional_code" xlink:type="simple">USJ</named-content>); OET La Selva, a orillas del río Sarapiquí, [<named-content xmlns:xlink="http://www.w3.org/1999/xlink" content-type="dwc:verbatimCoordinates" xlink:type="simple"><named-content content-type="geo-json" specific-use="{&#34;type&#34;:&#34;Point&#34;,&#34;coordinates&#34;:[-84.003611,10.431389]}" id="NCID0EN2AG" xlink:type="simple">10°25'53"N, 084°00'13"W</named-content></named-content>], [100 m], 30 Oct 2005 (fr), <italic>N. Zamora 3871</italic> (<named-content xmlns:xlink="http://www.w3.org/1999/xlink" content-type="dwc:institutional_code" xlink:type="simple">LSCR</named-content>-digital image, <named-content xmlns:xlink="http://www.w3.org/1999/xlink" content-type="dwc:institutional_code" xlink:type="simple">MO</named-content>). <bold>Limón</bold>: Bosque Lluvioso [finca propiedad de <named-content xmlns:xlink="http://www.w3.org/1999/xlink" content-type="dwc:institutional_code" xlink:type="simple">INBio</named-content>], <named-content xmlns:xlink="http://www.w3.org/1999/xlink" content-type="dwc:verbatimCoordinates" xlink:type="simple"><named-content content-type="geo-json" specific-use="{&#34;type&#34;:&#34;Point&#34;,&#34;coordinates&#34;:[-83.857778,10.191111]}" id="NCID0EF3AG" xlink:type="simple">10°11'28"N, 083°51'28"W</named-content></named-content>, 350 m, 16 Aug 2005 (st), <italic>L. Acosta et al. 3550</italic> (<named-content xmlns:xlink="http://www.w3.org/1999/xlink" content-type="dwc:institutional_code" xlink:type="simple">CR</named-content>); Pococí, 300 m al sur del Hotel Vista Al Mar, Tortuguero, <named-content xmlns:xlink="http://www.w3.org/1999/xlink" content-type="dwc:verbatimCoordinates" xlink:type="simple"><named-content content-type="geo-json" specific-use="{&#34;type&#34;:&#34;Point&#34;,&#34;coordinates&#34;:[-83.527778,10.597500]}" id="NCID0ET3AG" xlink:type="simple">10°35'51"N, 083°31'40"W</named-content></named-content>, 10 m, 22 Oct 2011 (fr), <italic>M. Argueta 107, 109</italic> (<named-content xmlns:xlink="http://www.w3.org/1999/xlink" content-type="dwc:institutional_code" xlink:type="simple">USJ</named-content>); Guápiles, La Leona, <named-content xmlns:xlink="http://www.w3.org/1999/xlink" content-type="dwc:verbatimCoordinates" xlink:type="simple"><named-content content-type="geo-json" specific-use="{&#34;type&#34;:&#34;Point&#34;,&#34;coordinates&#34;:[-83.826944,10.162500]}" id="NCID0EB4AG" xlink:type="simple">10°09'45"N, 083°49'37"W</named-content></named-content>, 478 m, 31 May 2005 (fr), <italic>C. Benavides &amp; A. Chacón 160</italic> (<named-content xmlns:xlink="http://www.w3.org/1999/xlink" content-type="dwc:institutional_code" xlink:type="simple">USJ</named-content>); North shore of the mouth of the río Colorado at Barra del Colorado, <named-content xmlns:xlink="http://www.w3.org/1999/xlink" content-type="dwc:verbatimCoordinates" xlink:type="simple"><named-content content-type="geo-json" specific-use="{&#34;type&#34;:&#34;Point&#34;,&#34;coordinates&#34;:[-83.591667,10.794444]}" id="NCID0EP4AG" xlink:type="simple">10°47'40"N, 083°35'30"W</named-content></named-content>, 1–5 m, 12 Sep 1986 (fr), <italic>G. Davidse &amp; G. Herrera 30879</italic> (<named-content xmlns:xlink="http://www.w3.org/1999/xlink" content-type="dwc:institutional_code" xlink:type="simple">CR</named-content>, F, <named-content xmlns:xlink="http://www.w3.org/1999/xlink" content-type="dwc:institutional_code" xlink:type="simple">MO</named-content>); Guápiles, Cariari, El Zota, Finca El Progreso, <named-content xmlns:xlink="http://www.w3.org/1999/xlink" content-type="dwc:verbatimCoordinates" xlink:type="simple"><named-content content-type="geo-json" specific-use="{&#34;type&#34;:&#34;Point&#34;,&#34;coordinates&#34;:[-83.744167,10.509722]}" id="NCID0EB5AG" xlink:type="simple">10°30'35"N, 083°44'39"W</named-content></named-content>, 40 m, 11 Jun 2011 (fr), <italic>M. Díaz s.n.</italic> <!--PageBreak-->(<named-content xmlns:xlink="http://www.w3.org/1999/xlink" content-type="dwc:institutional_code" xlink:type="simple">USJ</named-content>-99607); Parque Nacional Tortuguero, Cerro Tortuguero, <named-content xmlns:xlink="http://www.w3.org/1999/xlink" content-type="dwc:verbatimCoordinates" xlink:type="simple"><named-content content-type="geo-json" specific-use="{&#34;type&#34;:&#34;Point&#34;,&#34;coordinates&#34;:[-83.525278,10.593611]}" id="NCID0ER5AG" xlink:type="simple">10°35'37"N, 083°31'31"W</named-content></named-content>, 5–120 m, 22 Oct 2011 (fr), <italic>J. Gómez-Laurito 15689</italic> (<named-content xmlns:xlink="http://www.w3.org/1999/xlink" content-type="dwc:institutional_code" xlink:type="simple">USJ</named-content>); near río Parismina, 8 km W of Dos Bocas, [<named-content xmlns:xlink="http://www.w3.org/1999/xlink" content-type="dwc:verbatimCoordinates" xlink:type="simple"><named-content content-type="geo-json" specific-use="{&#34;type&#34;:&#34;Point&#34;,&#34;coordinates&#34;:[-83.455833,10.246111]}" id="NCID0E65AG" xlink:type="simple">10°14'46"N, 083°27'21"W</named-content></named-content>], 8 m, 31 Mar 1972 (fr), <italic>R.W. Lent 2457</italic> (<named-content xmlns:xlink="http://www.w3.org/1999/xlink" content-type="dwc:institutional_code" xlink:type="simple">CR</named-content>, F, <named-content xmlns:xlink="http://www.w3.org/1999/xlink" content-type="dwc:institutional_code" xlink:type="simple">MO</named-content>); Matina, Colonia Puriscaleña, Sendero Cerro Azul, <named-content xmlns:xlink="http://www.w3.org/1999/xlink" content-type="dwc:verbatimCoordinates" xlink:type="simple"><named-content content-type="geo-json" specific-use="{&#34;type&#34;:&#34;Point&#34;,&#34;coordinates&#34;:[-83.385556,9.995556]}" id="NCID0ER6AG" xlink:type="simple">09°59'44"N, 083°23'08"W</named-content></named-content>, 400–500 m, 15 Mar 2000 (fr), <italic>E. Mora 984</italic> (<named-content xmlns:xlink="http://www.w3.org/1999/xlink" content-type="dwc:institutional_code" xlink:type="simple">CR</named-content>); Parque Nacional Tortuguero, Estación Agua Fría, rumbo Noreste, a orillas del río Agua Fría, <named-content xmlns:xlink="http://www.w3.org/1999/xlink" content-type="dwc:verbatimCoordinates" xlink:type="simple"><named-content content-type="geo-json" specific-use="{&#34;type&#34;:&#34;Point&#34;,&#34;coordinates&#34;:[-83.550000,10.450000]}" id="NCID0E66AG" xlink:type="simple">10°27'N, 083°33'W</named-content></named-content>, 40 m, 02 Feb 1988, <italic>R. Robles 1586</italic> (<named-content xmlns:xlink="http://www.w3.org/1999/xlink" content-type="dwc:institutional_code" xlink:type="simple">CR</named-content>, <named-content xmlns:xlink="http://www.w3.org/1999/xlink" content-type="dwc:institutional_code" xlink:type="simple">MO</named-content>, <named-content xmlns:xlink="http://www.w3.org/1999/xlink" content-type="dwc:institutional_code" xlink:type="simple">NY</named-content>-digital image); Llanura de Santa Clara, Chiporrisito, <named-content xmlns:xlink="http://www.w3.org/1999/xlink" content-type="dwc:verbatimCoordinates" xlink:type="simple"><named-content content-type="geo-json" specific-use="{&#34;type&#34;:&#34;Point&#34;,&#34;coordinates&#34;:[-83.788889,10.602778]}" id="NCID0EVABG" xlink:type="simple">10°36'10"N, 083°47'20"W</named-content></named-content>, 400 m, 30 Jan 1995 (fl bud), <italic>A. Rodríguez 507</italic> (<named-content xmlns:xlink="http://www.w3.org/1999/xlink" content-type="dwc:institutional_code" xlink:type="simple">INB</named-content>); Parque Nacional Tortuguero, Estación Agua Fría, Sendero El Aguacate, a 500 m de la entrada, <named-content xmlns:xlink="http://www.w3.org/1999/xlink" content-type="dwc:verbatimCoordinates" xlink:type="simple"><named-content content-type="geo-json" specific-use="{&#34;type&#34;:&#34;Point&#34;,&#34;coordinates&#34;:[-83.577778,10.444444]}" id="NCID0EDBBG" xlink:type="simple">10°26'40"N, 083°34'40"W</named-content></named-content>, 20 m, 11 Jan 1990 (fr), <italic>J. Solano 62</italic> (<named-content xmlns:xlink="http://www.w3.org/1999/xlink" content-type="dwc:institutional_code" xlink:type="simple">CR</named-content>, <named-content xmlns:xlink="http://www.w3.org/1999/xlink" content-type="dwc:institutional_code" xlink:type="simple">MO</named-content>, <named-content xmlns:xlink="http://www.w3.org/1999/xlink" content-type="dwc:institutional_code" xlink:type="simple">NY</named-content>-digital image); Caño Chiquero, Tortuguero, 31 Jan 1986 (♂ fl), <italic>R. Soto 2758</italic> (<named-content xmlns:xlink="http://www.w3.org/1999/xlink" content-type="dwc:institutional_code" xlink:type="simple">CR</named-content>); Cerro Coronel, E of Laguna Danto, <named-content xmlns:xlink="http://www.w3.org/1999/xlink" content-type="dwc:verbatimCoordinates" xlink:type="simple"><named-content content-type="geo-json" specific-use="{&#34;type&#34;:&#34;Point&#34;,&#34;coordinates&#34;:[-83.633333,10.683333]}" id="NCID0E6BBG" xlink:type="simple">10°41'N, 083°38'W</named-content></named-content>, 20–170 m, 16–13 Jan 1986 (♂ fl), <italic>W.D. Stevens 23769, 23770</italic> (<named-content xmlns:xlink="http://www.w3.org/1999/xlink" content-type="dwc:institutional_code" xlink:type="simple">CR</named-content>, <named-content xmlns:xlink="http://www.w3.org/1999/xlink" content-type="dwc:institutional_code" xlink:type="simple">MO</named-content>); Cerro Coronel, along río Colorado at and below outflow of Laguna Danto, <named-content xmlns:xlink="http://www.w3.org/1999/xlink" content-type="dwc:verbatimCoordinates" xlink:type="simple"><named-content content-type="geo-json" specific-use="{&#34;type&#34;:&#34;Point&#34;,&#34;coordinates&#34;:[-83.650000,10.700000]}" id="NCID0ERCBG" xlink:type="simple">10°42'N, 83°39'W</named-content></named-content>, 5–10 m, 25 Jan 2016 (fr), <italic>W.D. Stevens 24002</italic> (<named-content xmlns:xlink="http://www.w3.org/1999/xlink" content-type="dwc:institutional_code" xlink:type="simple">CR</named-content>, <named-content xmlns:xlink="http://www.w3.org/1999/xlink" content-type="dwc:institutional_code" xlink:type="simple">MO</named-content>); Cerro Coronel, E of Laguna Danto, <named-content xmlns:xlink="http://www.w3.org/1999/xlink" content-type="dwc:verbatimCoordinates" xlink:type="simple"><named-content content-type="geo-json" specific-use="{&#34;type&#34;:&#34;Point&#34;,&#34;coordinates&#34;:[-83.633333,10.683333]}" id="NCID0EDDBG" xlink:type="simple">10°41'N, 083°38'W</named-content></named-content>, 16 Mar 1987 (st), <italic>W.D. Stevens et al. 24912</italic> (<named-content xmlns:xlink="http://www.w3.org/1999/xlink" content-type="dwc:institutional_code" xlink:type="simple">MO</named-content>); Monte Verde, 300 [ft?], 25 Apr 1928 (fr), <italic>H.E Stork 1682</italic> (F); Zapota Dos, ca. 20 NW of Tortuguero village, on farm of Ronulfo Vargas, <named-content xmlns:xlink="http://www.w3.org/1999/xlink" content-type="dwc:verbatimCoordinates" xlink:type="simple"><named-content content-type="geo-json" specific-use="{&#34;type&#34;:&#34;Point&#34;,&#34;coordinates&#34;:[-83.683333,10.633333]}" id="NCID0ETDBG" xlink:type="simple">10°38'N, 083°41'W</named-content></named-content>, 90–110 m, 16 Mar 1995 (st), <italic>K. Thomsen 1377</italic> (<named-content xmlns:xlink="http://www.w3.org/1999/xlink" content-type="dwc:institutional_code" xlink:type="simple">CR</named-content>); Parque Nacional Tortuguero, Agua Fría, <named-content xmlns:xlink="http://www.w3.org/1999/xlink" content-type="dwc:verbatimCoordinates" xlink:type="simple"><named-content content-type="geo-json" specific-use="{&#34;type&#34;:&#34;Point&#34;,&#34;coordinates&#34;:[-83.577222,10.443056]}" id="NCID0EBEBG" xlink:type="simple">10°26'35"N, 083°34'38"W</named-content></named-content>, 32 m, 14 Jun 2007 (fr), <italic>L.D. Vargas et al. 2379</italic> (<named-content xmlns:xlink="http://www.w3.org/1999/xlink" content-type="dwc:institutional_code" xlink:type="simple">CR</named-content>); Parque Nacional Tortuguero, Agua Fría, <named-content xmlns:xlink="http://www.w3.org/1999/xlink" content-type="dwc:verbatimCoordinates" xlink:type="simple"><named-content content-type="geo-json" specific-use="{&#34;type&#34;:&#34;Point&#34;,&#34;coordinates&#34;:[-83.579722,10.438889]}" id="NCID0EPEBG" xlink:type="simple">10°26'20"N, 083°34'47"W</named-content></named-content>, 30 m, 18 Oct 2007 (fr), <italic>L.D. Vargas et al. 2813</italic> (<named-content xmlns:xlink="http://www.w3.org/1999/xlink" content-type="dwc:institutional_code" xlink:type="simple">CR</named-content>).</p></tp:treatment-sec><tp:treatment-sec><!--Section generated to contain objects referenced in tp:taxon-treatment.--><fig id="F3" position="float" orientation="portrait"><label>Figure 3.</label><caption><p>Distribution of <italic><tp:taxon-name><tp:taxon-name-part taxon-name-part-type="genus">Protium</tp:taxon-name-part> <tp:taxon-name-part taxon-name-part-type="species">aguilarii</tp:taxon-name-part></tp:taxon-name></italic> and <italic><tp:taxon-name><tp:taxon-name-part taxon-name-part-type="genus">Protium</tp:taxon-name-part> <tp:taxon-name-part taxon-name-part-type="species">hammelii</tp:taxon-name-part></tp:taxon-name></italic>.</p></caption><graphic xmlns:xlink="http://www.w3.org/1999/xlink" xlink:href="phytokeys-076-089-g003.jpg" position="float" orientation="portrait" xlink:type="simple" id="oo_118604.jpg"/></fig></tp:treatment-sec><ref-list><ref id="B12"><mixed-citation xmlns:xlink="http://www.w3.org/1999/xlink" xlink:type="simple">
          <person-group><name name-style="western"><surname>Lundell</surname><given-names>CL</given-names></name></person-group> (<year>1937</year>) <article-title>Studies of Mexican and Central American Plants–IV. Field &amp; Lab.</article-title> <volume>6</volume>(<issue>1</issue>): <fpage>9</fpage>–<lpage>16</lpage>.</mixed-citation></ref><ref id="B21"><mixed-citation xmlns:xlink="http://www.w3.org/1999/xlink" xlink:type="simple">
          <person-group><name name-style="western"><surname>Vargas</surname><given-names>O</given-names></name></person-group> (<year>2000</year>) <source>Síndromes de dispersión, polinización y sistemas sexuales de los árboles nativos de la Estación Biológica La Selva y áreas circundantes</source>, <fpage>1</fpage>–<lpage>15</lpage>. <ext-link xlink:type="simple" ext-link-type="uri" xlink:href="http://sura.ots.ac.cr/florula4/docs/lista_arboles_sindromes_OVR05.pdf">http://sura.ots.ac.cr/florula4/docs/lista_arboles_sindromes_OVR05.pdf</ext-link> [<date-in-citation content-type="access-date">accessed July 2016</date-in-citation>]</mixed-citation></ref></ref-list></tp:taxon-treatment>
