# Supplementary material for: Two new species and a new combination in Protium (Burseraceae) from Costa Rica
Source: PhytoKeys. 2017 Jan 18;(76):89–113. doi: 10.3897/phytokeys.76.10298 (PMC5301986; doi:10.3897/phytokeys.76.10298)
Supplement: XML Treatment for Protium brenesii [file phytokeys.76.10298-treatment3.xml]

<!DOCTYPE tp:taxon-treatment
  PUBLIC "-//TaxonX//DTD Taxonomic Treatment Publishing DTD v0 20100105//EN" "tax-treatment-NSO.dtd">
<tp:taxon-treatment xmlns:tp="http://www.plazi.org/taxpub"><tp:treatment-meta><kwd-group><label>Taxon classification</label><kwd><named-content content-type="kingdom">Plantae</named-content></kwd><kwd><named-content content-type="order">Sapindales</named-content></kwd><kwd><named-content content-type="family">Burseraceae</named-content></kwd></kwd-group><mixed-citation publication-type="journal"><person-group><name><surname>Santamaría-Aguilar</surname><given-names>Daniel</given-names></name><name><surname>Lagomarsino</surname><given-names>Laura P.</given-names></name></person-group><article-title>Two new species and a new combination in <italic><tp:taxon-name><tp:taxon-name-part taxon-name-part-type="genus">Protium</tp:taxon-name-part></tp:taxon-name></italic> (<tp:taxon-name><tp:taxon-name-part taxon-name-part-type="family">Burseraceae</tp:taxon-name-part></tp:taxon-name>) from Costa Rica</article-title><source>PhytoKeys</source><day>18</day><month>1</month><year>2017</year><volume>2017</volume><issue>76</issue><fpage>89</fpage><lpage>113</lpage><pub-id pub-id-type="doi">10.3897/phytokeys.76.10298</pub-id></mixed-citation></tp:treatment-meta><tp:nomenclature><tp:taxon-name>
            <tp:taxon-name-part taxon-name-part-type="genus">Protium</tp:taxon-name-part>
            <tp:taxon-name-part taxon-name-part-type="species">brenesii</tp:taxon-name-part>
            <object-id xmlns:xlink="http://www.w3.org/1999/xlink" content-type="ipni" xlink:type="simple">urn:lsid:ipni.org:names:77159806-1</object-id>
          </tp:taxon-name><tp:taxon-authority>(Standl.) D.Santam</tp:taxon-authority><tp:taxon-status xmlns:xlink="http://www.w3.org/1999/xlink" xlink:type="simple">comb. nov.</tp:taxon-status><xref ref-type="fig" rid="F8">Figs 8A</xref><xref ref-type="fig" rid="F9">, 9</xref><tp:nomenclature-citation-list><tp:nomenclature-citation><tp:taxon-name>Basionym: <tp:taxon-name-part taxon-name-part-type="genus">Trichilia</tp:taxon-name-part> <tp:taxon-name-part taxon-name-part-type="species">brenesii</tp:taxon-name-part></tp:taxon-name><comment> Standl. Publ. Field Mus. Nat. Hist., Bot. Ser. 18: 583. 1937.  Type. COSTA RICA. [Alajuela:] colinas del Tremendal (San Pedro) de San Ramón, [09] Apr 1935 [♂ fl], <italic>A.M. Brenes 20510</italic> (holotype: F-866066!; isotypes: <named-content xmlns:xlink="http://www.w3.org/1999/xlink" content-type="dwc:institutional_code" xlink:type="simple">CR</named-content>-2 sheets! [Hb. Brenes 20009, both with the same herbarium number], <named-content xmlns:xlink="http://www.w3.org/1999/xlink" content-type="dwc:institutional_code" xlink:type="simple">NY</named-content>-00054791, digital image!). </comment></tp:nomenclature-citation></tp:nomenclature-citation-list></tp:nomenclature><tp:treatment-sec sec-type="habitat" id="SECID0EBHBG"><title>Habitat and distribution.</title><p>
            <italic><tp:taxon-name><tp:taxon-name-part taxon-name-part-type="genus">Protium</tp:taxon-name-part> <tp:taxon-name-part taxon-name-part-type="species">brenesii</tp:taxon-name-part></tp:taxon-name></italic> is only known from Costa Rica, where it grows mainly in the Cordilleras de Guanacaste, de Tilarán and Central on both the Caribbean and Pacific slopes, though it also has been collected in the Cordillera de Talamanca (Dota region) and the Valle del General. It is found in primary forest and along roads and rivers between 640 and 1500 m elevation. <italic><tp:taxon-name><tp:taxon-name-part taxon-name-part-type="genus">Protium</tp:taxon-name-part> <tp:taxon-name-part taxon-name-part-type="species">brenesii</tp:taxon-name-part></tp:taxon-name></italic> is found at the highest elevations of any species of its genus in Costa Rica.</p></tp:treatment-sec><tp:treatment-sec sec-type="phenology" id="SECID0E2HBG"><title>Phenology.</title><p>Collections with male flowers have been made from March to May, and December; female flowers in February; and fruits in March and April, and from June to December.</p></tp:treatment-sec><tp:treatment-sec sec-type="Common name" id="SECID0EAIBG"><title>Common name.</title><p>Copal (Spanish; Costa Rica, <italic>E. Bello 473</italic>).</p></tp:treatment-sec><tp:treatment-sec sec-type="discussion" id="SECID0EIIBG"><title>Discussion.</title><p>In the course of examining material identified as <italic><tp:taxon-name><tp:taxon-name-part taxon-name-part-type="genus">Protium</tp:taxon-name-part> <tp:taxon-name-part taxon-name-part-type="species">costaricense</tp:taxon-name-part></tp:taxon-name></italic>, a notable number of collections from Costa Rica, mainly from 640–1500 m elevation in the Cordilleras de Guanacaste, de Tilarán and Central, were identified that differed from the rest. This material has twigs and leaflets with inconspicuous pubescence on the abaxial side; leaves with more numerous and usually narrower leaflets; and longer inflorescences and infructescences. <italic><tp:taxon-name><tp:taxon-name-part taxon-name-part-type="genus">Protium</tp:taxon-name-part> <tp:taxon-name-part taxon-name-part-type="species">costaricense</tp:taxon-name-part></tp:taxon-name></italic>, as interpreted here, is a species of the lowlands of the Caribbean slope in Nicaragua, Costa Rica, and Panama, while the other collections represent a distinct montane taxon. An appropriate name already exists, and had been applied to some material collected in the Costa Rican cordilleras: <italic><tp:taxon-name><tp:taxon-name-part taxon-name-part-type="genus">Trichilia</tp:taxon-name-part> <tp:taxon-name-part taxon-name-part-type="species">brenesii</tp:taxon-name-part></tp:taxon-name></italic> Standl. (1937: 583). Therefore, a new combination is proposed here, transferring <italic><tp:taxon-name><tp:taxon-name-part taxon-name-part-type="genus">Trichilia</tp:taxon-name-part> <tp:taxon-name-part taxon-name-part-type="species">brenesii</tp:taxon-name-part></tp:taxon-name></italic> to <italic><tp:taxon-name><tp:taxon-name-part taxon-name-part-type="genus">Protium</tp:taxon-name-part></tp:taxon-name></italic>.</p><p>The first known collection of <italic><tp:taxon-name><tp:taxon-name-part taxon-name-part-type="genus">Protium</tp:taxon-name-part> <tp:taxon-name-part taxon-name-part-type="species">brenesii</tp:taxon-name-part></tp:taxon-name></italic> was made by Alberto M. Brenes (1870–1948) in the mountains near San Ramón, Alajuela Province, Costa Rica, in May 1923 (<italic>Brenes 19953</italic>). This species is similar in some aspects to <italic><tp:taxon-name><tp:taxon-name-part taxon-name-part-type="genus">Protium</tp:taxon-name-part> <tp:taxon-name-part taxon-name-part-type="species">costaricense</tp:taxon-name-part></tp:taxon-name></italic>, with which it has been confused for more than 90 years. These two taxa share the following morphological characteristics: twigs and leaves with dense pubescence; entire leaflets; 4(5)-merous flowers with pubescent petals, pistil, and pistillode; and rugose pyrene. The leaflets and fruits of the two species are also more or less similar in shape and size, <!--PageBreak-->but tend to be narrower in <italic><tp:taxon-name><tp:taxon-name-part taxon-name-part-type="genus">Protium</tp:taxon-name-part> <tp:taxon-name-part taxon-name-part-type="species">brenesii</tp:taxon-name-part></tp:taxon-name></italic>. However, <italic><tp:taxon-name><tp:taxon-name-part taxon-name-part-type="genus">Protium</tp:taxon-name-part> <tp:taxon-name-part taxon-name-part-type="species">brenesii</tp:taxon-name-part></tp:taxon-name></italic> can be distinguished from <italic><tp:taxon-name><tp:taxon-name-part taxon-name-part-type="genus">Protium</tp:taxon-name-part> <tp:taxon-name-part taxon-name-part-type="species">costaricense</tp:taxon-name-part></tp:taxon-name></italic> by its longer inflorescences [(5–) 7–11.5 vs. 1.6–6.5 cm], with malpighiaceous and simple trichomes (vs. only simple) on the axes, and male and female flowers with the disk equal or taller than the calyx (vs. shorter), a feature that is also evident on collections with fruits. Additionally, the terminal leaflets of <italic><tp:taxon-name><tp:taxon-name-part taxon-name-part-type="genus">Protium</tp:taxon-name-part> <tp:taxon-name-part taxon-name-part-type="species">brenesii</tp:taxon-name-part></tp:taxon-name></italic> are smaller (6.8–10.7 × 2.5–3.7 vs. 10.5–17.5 × 4.5–7.7 cm) and have shorter petiolules (1.5–2.5 vs. 2.8–3.5 [–5] cm). Importantly, <italic><tp:taxon-name><tp:taxon-name-part taxon-name-part-type="genus">Protium</tp:taxon-name-part> <tp:taxon-name-part taxon-name-part-type="species">brenesii</tp:taxon-name-part></tp:taxon-name></italic> is a species of montane forests at elevations of 640–1500 m, while <italic><tp:taxon-name><tp:taxon-name-part taxon-name-part-type="genus">Protium</tp:taxon-name-part> <tp:taxon-name-part taxon-name-part-type="species">costaricense</tp:taxon-name-part></tp:taxon-name></italic> is most frequent in lowland wet forests from 0–200 m. Some collections of <italic><tp:taxon-name><tp:taxon-name-part taxon-name-part-type="genus">Protium</tp:taxon-name-part> <tp:taxon-name-part taxon-name-part-type="species">brenesii</tp:taxon-name-part></tp:taxon-name></italic> have been confused with <italic><tp:taxon-name><tp:taxon-name-part taxon-name-part-type="genus">Protium</tp:taxon-name-part> <tp:taxon-name-part taxon-name-part-type="species">confusum</tp:taxon-name-part></tp:taxon-name></italic> (Rose) Pittier (or its synonym, <italic><tp:taxon-name><tp:taxon-name-part taxon-name-part-type="genus">Protium</tp:taxon-name-part> <tp:taxon-name-part taxon-name-part-type="species">schippii</tp:taxon-name-part></tp:taxon-name></italic> Lundell), the latter distinguished by its distally undulate or serrulate leaflets (vs. entire), inflorescences usually with a mixture of malpighiaceous, reddish trichomes and apparently glandular, whitish trichomes (vs. yellowish to pale brown malpighiaceous and simple trichomes), and flowers with the petals, pistil, and pistillode densely covered by dark red trichomes (vs. with whitish or pale brown trichomes).</p><p>In the checklist of Plantas Vasculares de Monteverde (<xref ref-type="bibr" rid="B11">Haber 2014</xref>), <italic><tp:taxon-name><tp:taxon-name-part taxon-name-part-type="genus">Protium</tp:taxon-name-part></tp:taxon-name></italic> sp. A. (7508 [<italic>W. Haber &amp; E. Cruz</italic>]) and <italic><tp:taxon-name><tp:taxon-name-part taxon-name-part-type="genus">Protium</tp:taxon-name-part> <tp:taxon-name-part taxon-name-part-type="species">costaricense</tp:taxon-name-part></tp:taxon-name></italic> (<italic>E. Bello 473</italic>) correspond to <italic><tp:taxon-name><tp:taxon-name-part taxon-name-part-type="genus">Protium</tp:taxon-name-part> <tp:taxon-name-part taxon-name-part-type="species">brenesii</tp:taxon-name-part></tp:taxon-name></italic>; the same applies to the collection cited by <xref ref-type="bibr" rid="B10">Gómez-Laurito and Ortiz (2004)</xref> (<italic>J. Gómez-Laurito et al. 12278</italic>).</p><fig id="F8" position="float" orientation="portrait"><label>Figure 8.</label><caption><p>Types of <italic><tp:taxon-name><tp:taxon-name-part taxon-name-part-type="genus">Protium</tp:taxon-name-part> <tp:taxon-name-part taxon-name-part-type="species">brenesii</tp:taxon-name-part></tp:taxon-name></italic> (<bold>A</bold>) and <italic><tp:taxon-name><tp:taxon-name-part taxon-name-part-type="genus">Protium</tp:taxon-name-part> <tp:taxon-name-part taxon-name-part-type="species">costaricense</tp:taxon-name-part></tp:taxon-name></italic> (<bold>B</bold>). Images courtesy of <named-content xmlns:xlink="http://www.w3.org/1999/xlink" xlink:type="simple" content-type="institution" xlink:href="http://grbio.org/institution/museo-nacional-de-costa-rica" id="NCID0E3PBG">Museo Nacional de Costa Rica</named-content>.</p></caption><graphic xmlns:xlink="http://www.w3.org/1999/xlink" xlink:href="phytokeys-076-089-g008.jpg" position="float" orientation="portrait" xlink:type="simple" id="oo_118612.jpg"/></fig><fig id="F9" position="float" orientation="portrait"><label>Figure 9.</label><caption><p>Distribution of <italic><tp:taxon-name><tp:taxon-name-part taxon-name-part-type="genus">Protium</tp:taxon-name-part> <tp:taxon-name-part taxon-name-part-type="species">brenesii</tp:taxon-name-part></tp:taxon-name></italic> and <italic><tp:taxon-name><tp:taxon-name-part taxon-name-part-type="genus">Protium</tp:taxon-name-part> <tp:taxon-name-part taxon-name-part-type="species">costaricense</tp:taxon-name-part></tp:taxon-name></italic>.</p></caption><graphic xmlns:xlink="http://www.w3.org/1999/xlink" xlink:href="phytokeys-076-089-g009.jpg" position="float" orientation="portrait" xlink:type="simple" id="oo_118613.jpg"/></fig></tp:treatment-sec><tp:treatment-sec sec-type="material" id="SECID0ELRBG"><title>Additional material examined.</title><p>
            <bold>COSTA Rica. Alajuela</bold>: Cantón de Grecia, Cordillera Central, Los Ángeles, camino de Los Ángeles a la Laguna de Hule, <named-content xmlns:xlink="http://www.w3.org/1999/xlink" content-type="dwc:verbatimCoordinates" xlink:type="simple"><named-content content-type="geo-json" specific-use="{&#34;type&#34;:&#34;Point&#34;,&#34;coordinates&#34;:[-84.205556,10.298611]}" id="NCID0EWRBG" xlink:type="simple">10°17'55"N, 084°12'20"W</named-content></named-content>, 740–900 m, 28 Oct 1995 (fl bud), <italic>J. González &amp; G. Perera 995</italic> (<named-content xmlns:xlink="http://www.w3.org/1999/xlink" content-type="dwc:institutional_code" xlink:type="simple">CR</named-content>-2 sheets, <named-content xmlns:xlink="http://www.w3.org/1999/xlink" content-type="dwc:institutional_code" xlink:type="simple">MO</named-content>, <named-content xmlns:xlink="http://www.w3.org/1999/xlink" content-type="dwc:institutional_code" xlink:type="simple">NY</named-content>-digital image); Cantón de San Ramón, Reserva Biológica Monteverde, río Peñas Blancas, parcela de los Enanos, <named-content xmlns:xlink="http://www.w3.org/1999/xlink" content-type="dwc:verbatimCoordinates" xlink:type="simple"><named-content content-type="geo-json" specific-use="{&#34;type&#34;:&#34;Point&#34;,&#34;coordinates&#34;:[-84.730000,10.300000]}" id="NCID0EMSBG" xlink:type="simple">10°18'00"N, 084°43'48"W</named-content></named-content>, 850 m, 02 Sep 1988 (fr), <italic>E. Bello 332</italic> (<named-content xmlns:xlink="http://www.w3.org/1999/xlink" content-type="dwc:institutional_code" xlink:type="simple">CR</named-content>-2 sheets, F, <named-content xmlns:xlink="http://www.w3.org/1999/xlink" content-type="dwc:institutional_code" xlink:type="simple">MO</named-content>, <named-content xmlns:xlink="http://www.w3.org/1999/xlink" content-type="dwc:institutional_code" xlink:type="simple">NY</named-content>-digital image, <named-content xmlns:xlink="http://www.w3.org/1999/xlink" content-type="dwc:institutional_code" xlink:type="simple">USJ</named-content>); Reserva Biológica Monteverde, río Peñas Blancas, <named-content xmlns:xlink="http://www.w3.org/1999/xlink" content-type="dwc:verbatimCoordinates" xlink:type="simple"><named-content content-type="geo-json" specific-use="{&#34;type&#34;:&#34;Point&#34;,&#34;coordinates&#34;:[-84.716667,10.316667]}" id="NCID0EGTBG" xlink:type="simple">10°19'N, 084°43'W</named-content></named-content>, 850 m, 06 Sep 1988 (fr), <italic>E. Bello 353</italic> (<named-content xmlns:xlink="http://www.w3.org/1999/xlink" content-type="dwc:institutional_code" xlink:type="simple">CR</named-content>, <named-content xmlns:xlink="http://www.w3.org/1999/xlink" content-type="dwc:institutional_code" xlink:type="simple">MO</named-content>, <named-content xmlns:xlink="http://www.w3.org/1999/xlink" content-type="dwc:institutional_code" xlink:type="simple">NY</named-content>-digital image); Reserva Biológica Monteverde, río Peñas Blancas, <named-content xmlns:xlink="http://www.w3.org/1999/xlink" content-type="dwc:verbatimCoordinates" xlink:type="simple"><named-content content-type="geo-json" specific-use="{&#34;type&#34;:&#34;Point&#34;,&#34;coordinates&#34;:[-84.716667,10.316667]}" id="NCID0E3TBG" xlink:type="simple">10°19'N, 084°43'W</named-content></named-content>, 820 m, 10 Oct 1988 (fr), <italic>E. Bello &amp; E. Cruz 458</italic> (<named-content xmlns:xlink="http://www.w3.org/1999/xlink" content-type="dwc:institutional_code" xlink:type="simple">CR</named-content>, <named-content xmlns:xlink="http://www.w3.org/1999/xlink" content-type="dwc:institutional_code" xlink:type="simple">MO</named-content>, <named-content xmlns:xlink="http://www.w3.org/1999/xlink" content-type="dwc:institutional_code" xlink:type="simple">NY</named-content>-digital image); Reserva Biológica Monteverde, río Peñas Blancas, parcela de Badilla, <named-content xmlns:xlink="http://www.w3.org/1999/xlink" content-type="dwc:verbatimCoordinates" xlink:type="simple"><named-content content-type="geo-json" specific-use="{&#34;type&#34;:&#34;Point&#34;,&#34;coordinates&#34;:[-84.716667,10.316667]}" id="NCID0ESUBG" xlink:type="simple">10°19'N, 084°43'W</named-content></named-content>, 850 m, 22 Oct 1988 (fr), <italic>E. Bello 473</italic> (F, <named-content xmlns:xlink="http://www.w3.org/1999/xlink" content-type="dwc:institutional_code" xlink:type="simple">MO</named-content>, <named-content xmlns:xlink="http://www.w3.org/1999/xlink" content-type="dwc:institutional_code" xlink:type="simple">NY</named-content>-digital image, <named-content xmlns:xlink="http://www.w3.org/1999/xlink" content-type="dwc:institutional_code" xlink:type="simple">USJ</named-content>-2 sheets); Reserva Biológica Monteverde, río Peñas Blancas, <named-content xmlns:xlink="http://www.w3.org/1999/xlink" content-type="dwc:verbatimCoordinates" xlink:type="simple"><named-content content-type="geo-json" specific-use="{&#34;type&#34;:&#34;Point&#34;,&#34;coordinates&#34;:[-84.720000,10.310000]}" id="NCID0EIVBG" xlink:type="simple">10°18'36"N, 084°43'12"W</named-content></named-content>, 900 m, 21 Apr 1993 (♂ fl), <italic>E. Bello 5014</italic> (<named-content xmlns:xlink="http://www.w3.org/1999/xlink" content-type="dwc:institutional_code" xlink:type="simple">CR</named-content>-2 sheets); San Pedro de San Ramón, 1000 m, 06 May 1923 (♂ fl), <italic>A.M. Brenes 19953</italic> [Hb. Brenes 3883], (<named-content xmlns:xlink="http://www.w3.org/1999/xlink" content-type="dwc:institutional_code" xlink:type="simple">CR</named-content>, F, <named-content xmlns:xlink="http://www.w3.org/1999/xlink" content-type="dwc:institutional_code" xlink:type="simple">NY</named-content>-digital image); Colinas de San Pedro de San Ramón, 1050–1075 m, 27 May 1925 (fl bud), <italic>A.M. Brenes 19955</italic> [Hb. Brenes 4222], (<named-content xmlns:xlink="http://www.w3.org/1999/xlink" content-type="dwc:institutional_code" xlink:type="simple">CR</named-content>, F, <named-content xmlns:xlink="http://www.w3.org/1999/xlink" content-type="dwc:institutional_code" xlink:type="simple">NY</named-content>-digital image); Colinas de San Pedro de San Ramón, 04 Jul 1925, 1075 m, <italic>A.M. Brenes 4827</italic> [612], (F); Colinas de San Pedro de San Ramón, 19 May 1927 (♂ fl), <italic>A.M. Brenes 19954</italic> [Hb. Brenes 5445], (<named-content xmlns:xlink="http://www.w3.org/1999/xlink" content-type="dwc:institutional_code" xlink:type="simple">CR</named-content>, <named-content xmlns:xlink="http://www.w3.org/1999/xlink" content-type="dwc:institutional_code" xlink:type="simple">NY</named-content>-digital image); Bajos del Jamaical, Reserva de San Ramón, 700–1000 m, 10 May 1985 (♂ fl), <italic>I. Chacón 1800</italic> (<named-content xmlns:xlink="http://www.w3.org/1999/xlink" content-type="dwc:institutional_code" xlink:type="simple">CR</named-content>-4 sheets); Reserva Forestal de San Ramón, Colonia Palmareña, 800–950 m, 19–22 Sep 1985 (fr), <italic>J. Gómez-Laurito 10528</italic> (<named-content xmlns:xlink="http://www.w3.org/1999/xlink" content-type="dwc:institutional_code" xlink:type="simple">CR</named-content>, <named-content xmlns:xlink="http://www.w3.org/1999/xlink" content-type="dwc:institutional_code" xlink:type="simple">USJ</named-content>); Reserva Forestal de San Ramón, sendero a la fila al S. O. de la Estación, <named-content xmlns:xlink="http://www.w3.org/1999/xlink" content-type="dwc:verbatimCoordinates" xlink:type="simple"><named-content content-type="geo-json" specific-use="{&#34;type&#34;:&#34;Point&#34;,&#34;coordinates&#34;:[-84.616667,10.216667]}" id="NCID0EGXBG" xlink:type="simple">10°13'N, 084°37'W</named-content></named-content>, 05 Sep 1992 (fr), <italic>J. Gómez-Laurito 12278</italic> (<named-content xmlns:xlink="http://www.w3.org/1999/xlink" content-type="dwc:institutional_code" xlink:type="simple">CR</named-content>, F, <named-content xmlns:xlink="http://www.w3.org/1999/xlink" content-type="dwc:institutional_code" xlink:type="simple">USJ</named-content>); Barranquilla, Falda Noroeste del Cerro Jabonal, <!--PageBreak--><named-content xmlns:xlink="http://www.w3.org/1999/xlink" content-type="dwc:verbatimCoordinates" xlink:type="simple"><named-content content-type="geo-json" specific-use="{&#34;type&#34;:&#34;Point&#34;,&#34;coordinates&#34;:[-84.658333,10.161111]}" id="NCID0EZXBG" xlink:type="simple">10°09'40"N, 084°39'30"W</named-content></named-content>, 1500 m, 04 Nov 1997 (fr), <italic>J. González et al. 2081</italic> (<named-content xmlns:xlink="http://www.w3.org/1999/xlink" content-type="dwc:institutional_code" xlink:type="simple">CR</named-content>-2 sheets, <named-content xmlns:xlink="http://www.w3.org/1999/xlink" content-type="dwc:institutional_code" xlink:type="simple">MO</named-content>); Monteverde Reserve, Peñas Blancas river valley, Eladio Cruz farm, <named-content xmlns:xlink="http://www.w3.org/1999/xlink" content-type="dwc:verbatimCoordinates" xlink:type="simple"><named-content content-type="geo-json" specific-use="{&#34;type&#34;:&#34;Point&#34;,&#34;coordinates&#34;:[-84.716667,10.333333]}" id="NCID0ELYBG" xlink:type="simple">10°20'N, 084°43'W</named-content></named-content>, 800 m, 01 Nov 1986 (fr), <italic>W. Haber &amp; E. Bello 6176</italic> (<named-content xmlns:xlink="http://www.w3.org/1999/xlink" content-type="dwc:institutional_code" xlink:type="simple">CR</named-content>, <named-content xmlns:xlink="http://www.w3.org/1999/xlink" content-type="dwc:institutional_code" xlink:type="simple">NY</named-content>-digital image); Reserva Biológica Monteverde, río Peñas Blancas, <named-content xmlns:xlink="http://www.w3.org/1999/xlink" content-type="dwc:verbatimCoordinates" xlink:type="simple"><named-content content-type="geo-json" specific-use="{&#34;type&#34;:&#34;Point&#34;,&#34;coordinates&#34;:[-84.716667,10.333333]}" id="NCID0E4YBG" xlink:type="simple">10°20'N, 084°43'W</named-content></named-content>, 850 m, 13 Mar 1987 (♂ fl), <italic>W. Haber &amp; E. Bello 6801</italic> (<named-content xmlns:xlink="http://www.w3.org/1999/xlink" content-type="dwc:institutional_code" xlink:type="simple">CR</named-content>, <named-content xmlns:xlink="http://www.w3.org/1999/xlink" content-type="dwc:institutional_code" xlink:type="simple">MO</named-content>, <named-content xmlns:xlink="http://www.w3.org/1999/xlink" content-type="dwc:institutional_code" xlink:type="simple">NY</named-content>-digital image); Reserva Biológica Monteverde, río Peñas Blancas, <named-content xmlns:xlink="http://www.w3.org/1999/xlink" content-type="dwc:verbatimCoordinates" xlink:type="simple"><named-content content-type="geo-json" specific-use="{&#34;type&#34;:&#34;Point&#34;,&#34;coordinates&#34;:[-84.716667,10.333333]}" id="NCID0ETZBG" xlink:type="simple">10°20'N, 084°43'W</named-content></named-content>, 800 m, 14 Apr 1987 (♂ fl), <italic>W. Haber &amp; E. Cruz 6979</italic> (<named-content xmlns:xlink="http://www.w3.org/1999/xlink" content-type="dwc:institutional_code" xlink:type="simple">CR</named-content>, <named-content xmlns:xlink="http://www.w3.org/1999/xlink" content-type="dwc:institutional_code" xlink:type="simple">MO</named-content>, <named-content xmlns:xlink="http://www.w3.org/1999/xlink" content-type="dwc:institutional_code" xlink:type="simple">NY</named-content>-digital image); Reserva Biológica Monteverde, río Peñas Blancas, <named-content xmlns:xlink="http://www.w3.org/1999/xlink" content-type="dwc:verbatimCoordinates" xlink:type="simple"><named-content content-type="geo-json" specific-use="{&#34;type&#34;:&#34;Point&#34;,&#34;coordinates&#34;:[-84.750000,10.300000]}" id="NCID0EJ1BG" xlink:type="simple">10°18'N, 084°45'W</named-content></named-content>, 900 m, 21 May 1987 (fl with galls), <italic>W. Haber &amp; E. Bello 7169</italic> (<named-content xmlns:xlink="http://www.w3.org/1999/xlink" content-type="dwc:institutional_code" xlink:type="simple">MO</named-content>, <named-content xmlns:xlink="http://www.w3.org/1999/xlink" content-type="dwc:institutional_code" xlink:type="simple">NY</named-content>-digital image); Reserva Biológica Monteverde, río Peñas Blancas, <named-content xmlns:xlink="http://www.w3.org/1999/xlink" content-type="dwc:verbatimCoordinates" xlink:type="simple"><named-content content-type="geo-json" specific-use="{&#34;type&#34;:&#34;Point&#34;,&#34;coordinates&#34;:[-84.716667,10.333333]}" id="NCID0E21BG" xlink:type="simple">10°20'N, 084°43'W</named-content></named-content>, 820 m, 10 Jun 1997 (fr), <italic>W. Haber &amp; E. Cruz 7248</italic> (<named-content xmlns:xlink="http://www.w3.org/1999/xlink" content-type="dwc:institutional_code" xlink:type="simple">CR</named-content>, <named-content xmlns:xlink="http://www.w3.org/1999/xlink" content-type="dwc:institutional_code" xlink:type="simple">MO</named-content>); Reserva Biológica Monteverde, río Peñas Blancas, Finca Wilson Salazar, <named-content xmlns:xlink="http://www.w3.org/1999/xlink" content-type="dwc:verbatimCoordinates" xlink:type="simple"><named-content content-type="geo-json" specific-use="{&#34;type&#34;:&#34;Point&#34;,&#34;coordinates&#34;:[-84.716667,10.300000]}" id="NCID0EN2BG" xlink:type="simple">10°18'N, 084°43'W</named-content></named-content>, 800–900 m, 20 Aug 1987 (fr), <italic>W. Haber &amp; E. Cruz 7391</italic> (<named-content xmlns:xlink="http://www.w3.org/1999/xlink" content-type="dwc:institutional_code" xlink:type="simple">CR</named-content>, <named-content xmlns:xlink="http://www.w3.org/1999/xlink" content-type="dwc:institutional_code" xlink:type="simple">MO</named-content>, <named-content xmlns:xlink="http://www.w3.org/1999/xlink" content-type="dwc:institutional_code" xlink:type="simple">NY</named-content>-digital image); Reserva Biológica Monteverde, río Peñas Blancas, Finca Wilson Salazar, <named-content xmlns:xlink="http://www.w3.org/1999/xlink" content-type="dwc:verbatimCoordinates" xlink:type="simple"><named-content content-type="geo-json" specific-use="{&#34;type&#34;:&#34;Point&#34;,&#34;coordinates&#34;:[-84.716667,10.300000]}" id="NCID0ED3BG" xlink:type="simple">10°18'N, 084°43'W</named-content></named-content>, 860 m, 20 Oct 1987 (fr), <italic>W. Haber &amp; E. Cruz 7508</italic> (<named-content xmlns:xlink="http://www.w3.org/1999/xlink" content-type="dwc:institutional_code" xlink:type="simple">CR</named-content>-2 sheets), <italic>7509</italic> (<named-content xmlns:xlink="http://www.w3.org/1999/xlink" content-type="dwc:institutional_code" xlink:type="simple">MO</named-content>); Reserva Biológica Monteverde, río Peñas Blancas, Finca Wilson Salazar, <named-content xmlns:xlink="http://www.w3.org/1999/xlink" content-type="dwc:verbatimCoordinates" xlink:type="simple"><named-content content-type="geo-json" specific-use="{&#34;type&#34;:&#34;Point&#34;,&#34;coordinates&#34;:[-84.716667,10.300000]}" id="NCID0EX3BG" xlink:type="simple">10°18'N, 084°43'W</named-content></named-content>, 800 m, 06 Nov 1987 (fr), <italic>W. Haber &amp; E. Cruz 7691</italic> (<named-content xmlns:xlink="http://www.w3.org/1999/xlink" content-type="dwc:institutional_code" xlink:type="simple">CR</named-content>, <named-content xmlns:xlink="http://www.w3.org/1999/xlink" content-type="dwc:institutional_code" xlink:type="simple">MO</named-content>, <named-content xmlns:xlink="http://www.w3.org/1999/xlink" content-type="dwc:institutional_code" xlink:type="simple">NY</named-content>-digital image); Reserva Biológica Monteverde, río Peñas Blancas, <named-content xmlns:xlink="http://www.w3.org/1999/xlink" content-type="dwc:verbatimCoordinates" xlink:type="simple"><named-content content-type="geo-json" specific-use="{&#34;type&#34;:&#34;Point&#34;,&#34;coordinates&#34;:[-84.733333,10.300000]}" id="NCID0EN4BG" xlink:type="simple">10°18'N, 084°44'W</named-content></named-content>, 900, 15 Dec 1987 (fr), <italic>W. Haber &amp; E. Bello 7914</italic> (<named-content xmlns:xlink="http://www.w3.org/1999/xlink" content-type="dwc:institutional_code" xlink:type="simple">CR</named-content>, <named-content xmlns:xlink="http://www.w3.org/1999/xlink" content-type="dwc:institutional_code" xlink:type="simple">MO</named-content>); Reserva Biológica Monteverde, río Peñas Blancas, <named-content xmlns:xlink="http://www.w3.org/1999/xlink" content-type="dwc:verbatimCoordinates" xlink:type="simple"><named-content content-type="geo-json" specific-use="{&#34;type&#34;:&#34;Point&#34;,&#34;coordinates&#34;:[-84.716667,10.316667]}" id="NCID0E64BG" xlink:type="simple">10°19'N, 084°43'W</named-content></named-content>, 800 m, 14 Dec 1987 (♂ fl), <italic>W. Haber &amp; E. Bello 7899</italic> (<named-content xmlns:xlink="http://www.w3.org/1999/xlink" content-type="dwc:institutional_code" xlink:type="simple">CR</named-content>, <named-content xmlns:xlink="http://www.w3.org/1999/xlink" content-type="dwc:institutional_code" xlink:type="simple">MO</named-content>, <named-content xmlns:xlink="http://www.w3.org/1999/xlink" content-type="dwc:institutional_code" xlink:type="simple">NY</named-content>-digital image); San Ramón, Bosque Eterno De Los Niños, 4 km SW of La Tigra de San Carlos, valley of río La Esperanza, finca Araya Ledezma, <named-content xmlns:xlink="http://www.w3.org/1999/xlink" content-type="dwc:verbatimCoordinates" xlink:type="simple"><named-content content-type="geo-json" specific-use="{&#34;type&#34;:&#34;Point&#34;,&#34;coordinates&#34;:[-84.616667,10.300000]}" id="NCID0EV5BG" xlink:type="simple">10°18'N, 084°37'W</named-content></named-content>, 600–800 m, 01 Jul 1992 (fr), <italic>W. Haber et al. 11232</italic> (<named-content xmlns:xlink="http://www.w3.org/1999/xlink" content-type="dwc:institutional_code" xlink:type="simple">CR</named-content>-2 sheets, <named-content xmlns:xlink="http://www.w3.org/1999/xlink" content-type="dwc:institutional_code" xlink:type="simple">MO</named-content>); Reserva Forestal de San Ramón, <named-content xmlns:xlink="http://www.w3.org/1999/xlink" content-type="dwc:verbatimCoordinates" xlink:type="simple"><named-content content-type="geo-json" specific-use="{&#34;type&#34;:&#34;Point&#34;,&#34;coordinates&#34;:[-84.607778,10.214722]}" id="NCID0EH6BG" xlink:type="simple">10°12'53"N, 084°36'28"W</named-content></named-content>, 03 May 1987 (♂ fl), <italic>G. Herrera 617</italic> (<named-content xmlns:xlink="http://www.w3.org/1999/xlink" content-type="dwc:institutional_code" xlink:type="simple">CR</named-content>, F, <named-content xmlns:xlink="http://www.w3.org/1999/xlink" content-type="dwc:institutional_code" xlink:type="simple">MO</named-content>); San Ramón, Los Ángeles, Reserva de San Ramón, 2 km al Norte de la Estación, <named-content xmlns:xlink="http://www.w3.org/1999/xlink" content-type="dwc:verbatimCoordinates" xlink:type="simple"><named-content content-type="geo-json" specific-use="{&#34;type&#34;:&#34;Point&#34;,&#34;coordinates&#34;:[-84.605556,10.211111]}" id="NCID0EZ6BG" xlink:type="simple">10°12'40"N, 084°36'20"W</named-content></named-content>, 1000 m, 18 Oct 1993 (fr), <italic>G. Herrera 6604</italic> <!--PageBreak-->(<named-content xmlns:xlink="http://www.w3.org/1999/xlink" content-type="dwc:institutional_code" xlink:type="simple">MO</named-content>); area of the Reserva Biológica Alberto M. Brenes, <named-content xmlns:xlink="http://www.w3.org/1999/xlink" content-type="dwc:verbatimCoordinates" xlink:type="simple"><named-content content-type="geo-json" specific-use="{&#34;type&#34;:&#34;Point&#34;,&#34;coordinates&#34;:[-84.600000,10.216667]}" id="NCID0EKAAI" xlink:type="simple">10°13'N, 084°36'W</named-content></named-content>, 1010 m, 29 Apr 2001 (st), <italic>J. Homeier &amp; A. Wolter 723</italic> (<named-content xmlns:xlink="http://www.w3.org/1999/xlink" content-type="dwc:institutional_code" xlink:type="simple">USJ</named-content>); area of the Reserva Biológica Alberto M. Brenes, <named-content xmlns:xlink="http://www.w3.org/1999/xlink" content-type="dwc:verbatimCoordinates" xlink:type="simple"><named-content content-type="geo-json" specific-use="{&#34;type&#34;:&#34;Point&#34;,&#34;coordinates&#34;:[-84.600000,10.216667]}" id="NCID0EYAAI" xlink:type="simple">10°13'N, 084°36'W</named-content></named-content>, 1010 m, 29 Apr 2001 (st), <italic>J. Homeier &amp; A. Wolter 1010</italic> (<named-content xmlns:xlink="http://www.w3.org/1999/xlink" content-type="dwc:institutional_code" xlink:type="simple">USJ</named-content>); Reserva Forestal Arenal, río Peñas Blancas, Quebrada Agua Gata, Finca Francisco, <named-content xmlns:xlink="http://www.w3.org/1999/xlink" content-type="dwc:verbatimCoordinates" xlink:type="simple"><named-content content-type="geo-json" specific-use="{&#34;type&#34;:&#34;Point&#34;,&#34;coordinates&#34;:[-84.700000,10.333333]}" id="NCID0EGBAI" xlink:type="simple">10°20'N, 084°42'W</named-content></named-content>, 1200 m, 19 Sep 1990 (fr), <italic>N. Obando 122</italic> (<named-content xmlns:xlink="http://www.w3.org/1999/xlink" content-type="dwc:institutional_code" xlink:type="simple">CR</named-content>-2 sheets, <named-content xmlns:xlink="http://www.w3.org/1999/xlink" content-type="dwc:institutional_code" xlink:type="simple">MO</named-content>, <named-content xmlns:xlink="http://www.w3.org/1999/xlink" content-type="dwc:institutional_code" xlink:type="simple">NY</named-content>-digital image); Reserva Biológica Monteverde, Estación Eladio’s, <named-content xmlns:xlink="http://www.w3.org/1999/xlink" content-type="dwc:verbatimCoordinates" xlink:type="simple"><named-content content-type="geo-json" specific-use="{&#34;type&#34;:&#34;Point&#34;,&#34;coordinates&#34;:[-84.719444,10.308333]}" id="NCID0E3BAI" xlink:type="simple">10°18'30"N, 084°43'10"W</named-content></named-content>, 820 m, 02 Oct 1990 (fr), <italic>N. Obando et al. 187</italic> (<named-content xmlns:xlink="http://www.w3.org/1999/xlink" content-type="dwc:institutional_code" xlink:type="simple">CR</named-content>-2 sheets, <named-content xmlns:xlink="http://www.w3.org/1999/xlink" content-type="dwc:institutional_code" xlink:type="simple">MO</named-content>, <named-content xmlns:xlink="http://www.w3.org/1999/xlink" content-type="dwc:institutional_code" xlink:type="simple">NY</named-content>-digital image); San Rafael de San Ramón, 20 Oct 1969 (fr), <italic>S. Salas et al. 1378</italic> (<named-content xmlns:xlink="http://www.w3.org/1999/xlink" content-type="dwc:institutional_code" xlink:type="simple">USJ</named-content>); Reserva de San Ramón, 13 May 1985 (♂ fl), <italic>L. Umaña s.n.</italic> (<named-content xmlns:xlink="http://www.w3.org/1999/xlink" content-type="dwc:institutional_code" xlink:type="simple">USJ</named-content>-026360); Cantón de Upala, Bijagua, El Pilón, Cabeceras del río Celeste, <named-content xmlns:xlink="http://www.w3.org/1999/xlink" content-type="dwc:verbatimCoordinates" xlink:type="simple"><named-content content-type="geo-json" specific-use="{&#34;type&#34;:&#34;Point&#34;,&#34;coordinates&#34;:[-84.950000,10.816667]}" id="NCID0E5CAI" xlink:type="simple">10°49'N, 084°57'W</named-content></named-content>, 700 m, 21 Apr 1988 (fr), <italic>G. Herrera 1852</italic> (<named-content xmlns:xlink="http://www.w3.org/1999/xlink" content-type="dwc:institutional_code" xlink:type="simple">CR</named-content>, <named-content xmlns:xlink="http://www.w3.org/1999/xlink" content-type="dwc:institutional_code" xlink:type="simple">MO</named-content>, <named-content xmlns:xlink="http://www.w3.org/1999/xlink" content-type="dwc:institutional_code" xlink:type="simple">NY</named-content>-digital image); Volcán Tenorio, Pilón, 19 Nov 1987 (fl bud), <italic>P. Sánchez &amp; L.J. Poveda 1282</italic> (<named-content xmlns:xlink="http://www.w3.org/1999/xlink" content-type="dwc:institutional_code" xlink:type="simple">CR</named-content>, F); Parque Nacional Guanacaste, Sector San Ramón, Dos Ríos, sendero a Níspero y Argentina, <named-content xmlns:xlink="http://www.w3.org/1999/xlink" content-type="dwc:verbatimCoordinates" xlink:type="simple"><named-content content-type="geo-json" specific-use="{&#34;type&#34;:&#34;Point&#34;,&#34;coordinates&#34;:[-85.408333,10.880556]}" id="NCID0E1DAI" xlink:type="simple">10°52'50"N, 085°24'30"W</named-content></named-content>, 550 m, 04 Mar 1995 (fr), <italic>R. Espinoza et al. 1298</italic> (<named-content xmlns:xlink="http://www.w3.org/1999/xlink" content-type="dwc:institutional_code" xlink:type="simple">CR</named-content>-2 sheets, <named-content xmlns:xlink="http://www.w3.org/1999/xlink" content-type="dwc:institutional_code" xlink:type="simple">MO</named-content>, <named-content xmlns:xlink="http://www.w3.org/1999/xlink" content-type="dwc:institutional_code" xlink:type="simple">NY</named-content>-digital image); Parque Nacional Guanacaste, Nueva Zelandia, Estación San Ramón, La Campana, Dos Ríos, río Colón, <named-content xmlns:xlink="http://www.w3.org/1999/xlink" content-type="dwc:verbatimCoordinates" xlink:type="simple"><named-content content-type="geo-json" specific-use="{&#34;type&#34;:&#34;Point&#34;,&#34;coordinates&#34;:[-85.401389,10.880556]}" id="NCID0EQEAI" xlink:type="simple">10°52'50"N, 085°24'05"W</named-content></named-content>, 550 m, 23 Mar 1994 (♂ fl), <italic>D. García 196</italic> (<named-content xmlns:xlink="http://www.w3.org/1999/xlink" content-type="dwc:institutional_code" xlink:type="simple">CR</named-content>-2 sheets, <named-content xmlns:xlink="http://www.w3.org/1999/xlink" content-type="dwc:institutional_code" xlink:type="simple">MO</named-content>, <named-content xmlns:xlink="http://www.w3.org/1999/xlink" content-type="dwc:institutional_code" xlink:type="simple">NY</named-content>-digital image); Cantón de San Carlos, hacia Quebrada “Corella” San Carlos, 650 m, 23 Jun 1966 (fr), <italic>A. Jiménez 4045</italic> (<named-content xmlns:xlink="http://www.w3.org/1999/xlink" content-type="dwc:institutional_code" xlink:type="simple">CR</named-content>, F, <named-content xmlns:xlink="http://www.w3.org/1999/xlink" content-type="dwc:institutional_code" xlink:type="simple">MO</named-content>, <named-content xmlns:xlink="http://www.w3.org/1999/xlink" content-type="dwc:institutional_code" xlink:type="simple">NY</named-content>-digital image); La Fortuna, Finca El Jilguero, Sendero La Lava, río Aguas Calientes 0.5 km aguas arriba, <named-content xmlns:xlink="http://www.w3.org/1999/xlink" content-type="dwc:verbatimCoordinates" xlink:type="simple"><named-content content-type="geo-json" specific-use="{&#34;type&#34;:&#34;Point&#34;,&#34;coordinates&#34;:[-84.705556,10.443056]}" id="NCID0EUFAI" xlink:type="simple">10°26'35"N, 084°42'20"W</named-content></named-content>, 700 m, 23 Nov 1992 (fr), <italic>G. Herrera 5625</italic> (<named-content xmlns:xlink="http://www.w3.org/1999/xlink" content-type="dwc:institutional_code" xlink:type="simple">CR</named-content>-2 sheets); North side Arenal Volcano, <named-content xmlns:xlink="http://www.w3.org/1999/xlink" content-type="dwc:verbatimCoordinates" xlink:type="simple"><named-content content-type="geo-json" specific-use="{&#34;type&#34;:&#34;Point&#34;,&#34;coordinates&#34;:[-84.700000,10.466667]}" id="NCID0ECGAI" xlink:type="simple">10°28'N, 084°42'W</named-content></named-content>, 800 m, 11 Apr 1974 (fr), <italic>R. Lent 3862</italic> (<named-content xmlns:xlink="http://www.w3.org/1999/xlink" content-type="dwc:institutional_code" xlink:type="simple">CR</named-content>, F, <named-content xmlns:xlink="http://www.w3.org/1999/xlink" content-type="dwc:institutional_code" xlink:type="simple">NY</named-content>-digital image). <bold>Guanacaste</bold>: Cantón de La Cruz, Parque Nacional Guanacaste, Estación Pitilla, al noroeste de la estación, <named-content xmlns:xlink="http://www.w3.org/1999/xlink" content-type="dwc:verbatimCoordinates" xlink:type="simple"><named-content content-type="geo-json" specific-use="{&#34;type&#34;:&#34;Point&#34;,&#34;coordinates&#34;:[-85.420000,11.030000]}" id="NCID0EWGAI" xlink:type="simple">11°01'48"N, 085°25'12"W</named-content></named-content>, 550 m, 16 Jun 1989 (fr), <italic>B. Hammel 17495</italic> (<named-content xmlns:xlink="http://www.w3.org/1999/xlink" content-type="dwc:institutional_code" xlink:type="simple">CR</named-content>, F, <named-content xmlns:xlink="http://www.w3.org/1999/xlink" content-type="dwc:institutional_code" xlink:type="simple">MO</named-content>, <named-content xmlns:xlink="http://www.w3.org/1999/xlink" content-type="dwc:institutional_code" xlink:type="simple">NY</named-content>-digital image); Parque Nacional Guanacaste, Estación Pitilla, 9 km al S de Santa Cecilia, <named-content xmlns:xlink="http://www.w3.org/1999/xlink" content-type="dwc:verbatimCoordinates" xlink:type="simple"><named-content content-type="geo-json" specific-use="{&#34;type&#34;:&#34;Point&#34;,&#34;coordinates&#34;:[-85.427778,10.990278]}" id="NCID0EMHAI" xlink:type="simple">10°59'25"N, 085°25'40"W</named-content></named-content>, 700–1000 m, 06 Mar 1991 (fr), <italic>C.O. Moraga 315</italic> (<named-content xmlns:xlink="http://www.w3.org/1999/xlink" content-type="dwc:institutional_code" xlink:type="simple">CR</named-content>-2 sheets); Parque Nacional Guanacaste, Estación Pitilla, Sendero El Mismo, Finca La Pasmompa, <named-content xmlns:xlink="http://www.w3.org/1999/xlink" content-type="dwc:verbatimCoordinates" xlink:type="simple"><named-content content-type="geo-json" specific-use="{&#34;type&#34;:&#34;Point&#34;,&#34;coordinates&#34;:[-85.408333,11.033333]}" id="NCID0E1HAI" xlink:type="simple">11°02'00"N, 085°24'30"W</named-content></named-content>, 700 m, 09 Dec 1990 (♂ fl), <italic>P. Ríos 216</italic> (<named-content xmlns:xlink="http://www.w3.org/1999/xlink" content-type="dwc:institutional_code" xlink:type="simple">CR</named-content>, <named-content xmlns:xlink="http://www.w3.org/1999/xlink" content-type="dwc:institutional_code" xlink:type="simple">MO</named-content>); Parque Nacional Guanacaste, Estación Pitilla, Fila Orosilito y Sendero El Mismo, <named-content xmlns:xlink="http://www.w3.org/1999/xlink" content-type="dwc:verbatimCoordinates" xlink:type="simple"><named-content content-type="geo-json" specific-use="{&#34;type&#34;:&#34;Point&#34;,&#34;coordinates&#34;:[-85.427778,10.990556]}" id="NCID0EMIAI" xlink:type="simple">10°59'26"N, 085°25'40"W</named-content></named-content>, 700 m, 02 Mar 1991 (fr), <italic>P. Ríos 310</italic> (<named-content xmlns:xlink="http://www.w3.org/1999/xlink" content-type="dwc:institutional_code" xlink:type="simple">CR</named-content>-2 sheets, <named-content xmlns:xlink="http://www.w3.org/1999/xlink" content-type="dwc:institutional_code" xlink:type="simple">MO</named-content>, <named-content xmlns:xlink="http://www.w3.org/1999/xlink" content-type="dwc:institutional_code" xlink:type="simple">NY</named-content>-digital image); Parque Nacional Guanacaste, Estación Pitilla, Sendero El Mismo, <named-content xmlns:xlink="http://www.w3.org/1999/xlink" content-type="dwc:verbatimCoordinates" xlink:type="simple"><named-content content-type="geo-json" specific-use="{&#34;type&#34;:&#34;Point&#34;,&#34;coordinates&#34;:[-85.427778,10.990556]}" id="NCID0ECJAI" xlink:type="simple">10°59'26"N, 085°25'40"W</named-content></named-content>, 700 m, 15 Jun 1991 (♂ fl), <italic>P. Ríos 364</italic> (<named-content xmlns:xlink="http://www.w3.org/1999/xlink" content-type="dwc:institutional_code" xlink:type="simple">CR</named-content>-2 sheets, <named-content xmlns:xlink="http://www.w3.org/1999/xlink" content-type="dwc:institutional_code" xlink:type="simple">MO</named-content>); Cantón de Bagaces, Parque Nacional Rincón de la Vieja, Sendero de la toma de agua, a 3 km de la estación, <named-content xmlns:xlink="http://www.w3.org/1999/xlink" content-type="dwc:verbatimCoordinates" xlink:type="simple"><named-content content-type="geo-json" specific-use="{&#34;type&#34;:&#34;Point&#34;,&#34;coordinates&#34;:[-85.294444,10.768056]}" id="NCID0EUJAI" xlink:type="simple">10°46'05"N, 085°17'40"W</named-content></named-content>, 1000 m, 17 Sep 1990 (fr), <italic>G. Rivera 546</italic> (<named-content xmlns:xlink="http://www.w3.org/1999/xlink" content-type="dwc:institutional_code" xlink:type="simple">CR</named-content>-2 sheets, <named-content xmlns:xlink="http://www.w3.org/1999/xlink" content-type="dwc:institutional_code" xlink:type="simple">MO</named-content>, <named-content xmlns:xlink="http://www.w3.org/1999/xlink" content-type="dwc:institutional_code" xlink:type="simple">NY</named-content>-2 sheets, digital image); Parque Nacional Rincón de la Vieja, Colonia Blanca, <named-content xmlns:xlink="http://www.w3.org/1999/xlink" content-type="dwc:verbatimCoordinates" xlink:type="simple"><named-content content-type="geo-json" specific-use="{&#34;type&#34;:&#34;Point&#34;,&#34;coordinates&#34;:[-85.297222,10.805556]}" id="NCID0EKKAI" xlink:type="simple">10°48'20"N, 085°17'50"W</named-content></named-content>, 1300–1600 m, 08 Nov 1990 (fr), <italic>G. Rivera 847</italic> (<named-content xmlns:xlink="http://www.w3.org/1999/xlink" content-type="dwc:institutional_code" xlink:type="simple">CR</named-content>-2 sheets); Parque Nacional Rincón de la Vieja, Sector Santa María, Sendero La Plantación, cabeceras Quebrada Zopilote, <named-content xmlns:xlink="http://www.w3.org/1999/xlink" content-type="dwc:verbatimCoordinates" xlink:type="simple"><named-content content-type="geo-json" specific-use="{&#34;type&#34;:&#34;Point&#34;,&#34;coordinates&#34;:[-85.290000,10.780000]}" id="NCID0EYKAI" xlink:type="simple">10°46'48"N, 085°17'24"W</named-content></named-content>, 950–1100 m, 14 Aug 1996 (fr), <italic>J. F. Morales 5667</italic> (<named-content xmlns:xlink="http://www.w3.org/1999/xlink" content-type="dwc:institutional_code" xlink:type="simple">CR</named-content>-2 sheets); Guatuso, Lago Coter, 5 km norte, Hotel Ecolodge, <named-content xmlns:xlink="http://www.w3.org/1999/xlink" content-type="dwc:verbatimCoordinates" xlink:type="simple"><named-content content-type="geo-json" specific-use="{&#34;type&#34;:&#34;Point&#34;,&#34;coordinates&#34;:[-84.930556,10.588889]}" id="NCID0EGLAI" xlink:type="simple">10°35'20"N, 084°55'50"W</named-content></named-content>, 700 m, 28 Apr 1997 (♂ fl), <italic>G. Rivera 3005</italic> (<named-content xmlns:xlink="http://www.w3.org/1999/xlink" content-type="dwc:institutional_code" xlink:type="simple">CR</named-content>). <bold>San José</bold>: Reserva Forestal Los Santos, quebrada Bomba, cruce a Fila Mona y La Bomba, <named-content xmlns:xlink="http://www.w3.org/1999/xlink" content-type="dwc:verbatimCoordinates" xlink:type="simple"><named-content content-type="geo-json" specific-use="{&#34;type&#34;:&#34;Point&#34;,&#34;coordinates&#34;:[-83.945833,9.500000]}" id="NCID0EWLAI" xlink:type="simple">09°30'00"N, 083°56'45"W</named-content></named-content>, 500 m, 28 Feb 2005 (fl bud), <!--PageBreak--><italic>D. Santamaría &amp; J.F. Morales 751</italic> (<named-content xmlns:xlink="http://www.w3.org/1999/xlink" content-type="dwc:institutional_code" xlink:type="simple">CR</named-content>); Reserva Forestal Los Santos, Dota, Fila Vega, Sendero a Fila Seca, <named-content xmlns:xlink="http://www.w3.org/1999/xlink" content-type="dwc:verbatimCoordinates" xlink:type="simple"><named-content content-type="geo-json" specific-use="{&#34;type&#34;:&#34;Point&#34;,&#34;coordinates&#34;:[-83.958333,9.494444]}" id="NCID0EFMAI" xlink:type="simple">09°29'40"N, 083°57'30"W</named-content></named-content>, 800–950 m, 03 Mar 2005 (fl bud), <italic>D. Santamaría &amp; J.F. Morales 900</italic> (<named-content xmlns:xlink="http://www.w3.org/1999/xlink" content-type="dwc:institutional_code" xlink:type="simple">CR</named-content>); Cantón de Pérez Zeledón, vicinity of El General, [<named-content xmlns:xlink="http://www.w3.org/1999/xlink" content-type="dwc:verbatimCoordinates" xlink:type="simple"><named-content content-type="geo-json" specific-use="{&#34;type&#34;:&#34;Point&#34;,&#34;coordinates&#34;:[-83.640556,9.395000]}" id="NCID0ETMAI" xlink:type="simple">09°23'42"N, 083°38'26"W</named-content></named-content>], 1040 m, Feb 1936 (♀ fl), <italic>A.F. Skutch 2620</italic> (A, <named-content xmlns:xlink="http://www.w3.org/1999/xlink" content-type="dwc:institutional_code" xlink:type="simple">GH</named-content>, <named-content xmlns:xlink="http://www.w3.org/1999/xlink" content-type="dwc:institutional_code" xlink:type="simple">MO</named-content>, <named-content xmlns:xlink="http://www.w3.org/1999/xlink" content-type="dwc:institutional_code" xlink:type="simple">NY</named-content>-digital image); Pérez Zeledón, vicinity of El General, [<named-content xmlns:xlink="http://www.w3.org/1999/xlink" content-type="dwc:verbatimCoordinates" xlink:type="simple"><named-content content-type="geo-json" specific-use="{&#34;type&#34;:&#34;Point&#34;,&#34;coordinates&#34;:[-83.657500,9.346667]}" id="NCID0EJNAI" xlink:type="simple">09°20'48"N, 083°39'27"W</named-content></named-content>], 640 m, Mar 1939 (♂ fl), <italic>A.F. Skutch 4244</italic> (A, <named-content xmlns:xlink="http://www.w3.org/1999/xlink" content-type="dwc:institutional_code" xlink:type="simple">MO</named-content>, <named-content xmlns:xlink="http://www.w3.org/1999/xlink" content-type="dwc:institutional_code" xlink:type="simple">NY</named-content>-digital image); Pérez Zeledón, vicinity of El General, [<named-content xmlns:xlink="http://www.w3.org/1999/xlink" content-type="dwc:verbatimCoordinates" xlink:type="simple"><named-content content-type="geo-json" specific-use="{&#34;type&#34;:&#34;Point&#34;,&#34;coordinates&#34;:[-83.653333,9.372222]}" id="NCID0E2NAI" xlink:type="simple">09°22'20"N, 083°39'12"W</named-content></named-content>], 675–900 m, Mar 1940 (♂ fl), <italic>A.F. Skutch 4849</italic> (A, <named-content xmlns:xlink="http://www.w3.org/1999/xlink" content-type="dwc:institutional_code" xlink:type="simple">CR</named-content>, F-2 sheets, <named-content xmlns:xlink="http://www.w3.org/1999/xlink" content-type="dwc:institutional_code" xlink:type="simple">MO</named-content>); basin of General, 675–900 m, 10 Feb 1942 (fl), <italic>A.F. Skutch 5024</italic> (F).</p><p>In view of the long history of confusion involving <italic><tp:taxon-name><tp:taxon-name-part taxon-name-part-type="genus">Protium</tp:taxon-name-part> <tp:taxon-name-part taxon-name-part-type="species">brenesii</tp:taxon-name-part></tp:taxon-name></italic> and <italic><tp:taxon-name><tp:taxon-name-part taxon-name-part-type="genus">Protium</tp:taxon-name-part> <tp:taxon-name-part taxon-name-part-type="species">costaricense</tp:taxon-name-part></tp:taxon-name></italic>, the following information is provided to clarify some important parameters of the latter species, as it is here interpreted:</p></tp:treatment-sec><ref-list><ref id="B11"><mixed-citation xmlns:xlink="http://www.w3.org/1999/xlink" xlink:type="simple">
          <person-group><name name-style="western"><surname>Haber</surname><given-names>W</given-names></name></person-group> (<year>2014</year>) <article-title>Plantas Vasculares de Monteverde. Apéndice 1.</article-title> In: <person-group><name name-style="western"><surname>Nadkarni</surname><given-names>NM</given-names></name><name name-style="western"><surname>Wheelwright</surname><given-names>NT</given-names></name></person-group> (<role>Eds</role>) <source>Monteverde: ecología y conservación de un bosque nuboso tropical (versión actualizada y ampliada en español)</source>. <publisher-name>Oxford Univ. Press</publisher-name>, <fpage>744</fpage>–<lpage>805</lpage>. <ext-link xlink:type="simple" ext-link-type="uri" xlink:href="http://digitalcommons.bowdoin.edu/scholars-bookshelf/3/">http://digitalcommons.bowdoin.edu/scholars-bookshelf/3/</ext-link></mixed-citation></ref><ref id="B10"><mixed-citation xmlns:xlink="http://www.w3.org/1999/xlink" xlink:type="simple">
          <person-group><name name-style="western"><surname>Gómez-Laurito</surname><given-names>J</given-names></name><name name-style="western"><surname>Ortiz</surname><given-names>R</given-names></name></person-group> (<year>2004</year>) <article-title>Lista con Anotaciones de las Angiospermas de la Reserva Biológica Alberto Brenes (Microcuencas de los ríos San Lorenzo y San Lorencito), Costa Rica.</article-title> <source>Lankesteriana</source> <volume>4</volume>(<issue>2</issue>): <fpage>113</fpage>–<lpage>142</lpage>. doi: <ext-link xlink:type="simple" ext-link-type="doi" xlink:href="10.15517/lank.v4i2.21614">http://dx.doi.org/10.15517/lank.v4i2.21614</ext-link></mixed-citation></ref></ref-list></tp:taxon-treatment>
