# Supplementary material for: Two new species and a new combination in Protium (Burseraceae) from Costa Rica
Source: PhytoKeys. 2017 Jan 18;(76):89–113. doi: 10.3897/phytokeys.76.10298 (PMC5301986; doi:10.3897/phytokeys.76.10298)
Supplement: XML Treatment for Protium costaricense [file phytokeys.76.10298-treatment4.xml]

<!DOCTYPE tp:taxon-treatment
  PUBLIC "-//TaxonX//DTD Taxonomic Treatment Publishing DTD v0 20100105//EN" "tax-treatment-NSO.dtd">
<tp:taxon-treatment xmlns:tp="http://www.plazi.org/taxpub"><tp:treatment-meta><kwd-group><label>Taxon classification</label><kwd><named-content content-type="kingdom">Plantae</named-content></kwd><kwd><named-content content-type="order">Sapindales</named-content></kwd><kwd><named-content content-type="family">Burseraceae</named-content></kwd></kwd-group><mixed-citation publication-type="journal"><person-group><name><surname>Santamaría-Aguilar</surname><given-names>Daniel</given-names></name><name><surname>Lagomarsino</surname><given-names>Laura P.</given-names></name></person-group><article-title>Two new species and a new combination in <italic><tp:taxon-name><tp:taxon-name-part taxon-name-part-type="genus">Protium</tp:taxon-name-part></tp:taxon-name></italic> (<tp:taxon-name><tp:taxon-name-part taxon-name-part-type="family">Burseraceae</tp:taxon-name-part></tp:taxon-name>) from Costa Rica</article-title><source>PhytoKeys</source><day>18</day><month>1</month><year>2017</year><volume>2017</volume><issue>76</issue><fpage>89</fpage><lpage>113</lpage><pub-id pub-id-type="doi">10.3897/phytokeys.76.10298</pub-id></mixed-citation></tp:treatment-meta><tp:nomenclature><tp:taxon-name>
            <tp:taxon-name-part taxon-name-part-type="genus">Protium</tp:taxon-name-part>
            <tp:taxon-name-part taxon-name-part-type="species">costaricense</tp:taxon-name-part>
          </tp:taxon-name><tp:taxon-authority>(Rose) Engl., Nat. Pflanzenfam., ed. 2 [Engler &amp; Prantl] 19a: 414. 1931.</tp:taxon-authority><xref ref-type="fig" rid="F8">Figs 8B</xref><xref ref-type="fig" rid="F9">, 9</xref><!--PageBreak--><tp:nomenclature-citation-list><tp:nomenclature-citation><tp:taxon-name>
                <tp:taxon-name-part taxon-name-part-type="genus">Icica</tp:taxon-name-part> <tp:taxon-name-part taxon-name-part-type="species">costaricensis</tp:taxon-name-part></tp:taxon-name><comment>Rose, N. Amer. Fl. 25(3): 259. 1911. Type. COSTA RICA. [Alajuela:] Santa Clara: Las Delicias, [500 m], Jan 1897 [♀ fl], <italic>P. Biolley 10665</italic> [<italic>T. Biolley</italic> (sic), in the protologue] (holotype: <named-content xmlns:xlink="http://www.w3.org/1999/xlink" content-type="dwc:institutional_code" xlink:type="simple">US</named-content>-digital image! [herbarium of Capt. John Donnell Smith, in the protologue]; isotypes: <named-content xmlns:xlink="http://www.w3.org/1999/xlink" content-type="dwc:institutional_code" xlink:type="simple">CR</named-content>!, F!). </comment></tp:nomenclature-citation></tp:nomenclature-citation-list></tp:nomenclature><tp:treatment-sec sec-type="habitat" id="SECID0EJRAI"><title>Habitat and distribution.</title><p>
            <italic><tp:taxon-name><tp:taxon-name-part taxon-name-part-type="genus">Protium</tp:taxon-name-part> <tp:taxon-name-part taxon-name-part-type="species">costaricense</tp:taxon-name-part></tp:taxon-name></italic> it is known from wet forests on the Caribbean slopes of Nicaragua (Atlántico Sur and Río San Juan Departments), Panama (Colón and Panamá Provinces), and Costa Rica. In Costa Rica, it is known from throughout the Caribbean coastal plain in Alajuela and Limón Provinces. It grows in primary forest and along river or forest edges, from 0 to 200 m in elevation (reportedly up to 500 m, according to the label of the type).</p></tp:treatment-sec><tp:treatment-sec sec-type="phenology" id="SECID0EZRAI"><title>Phenology.</title><p>Collected with staminate flowers in February and June; pistillate flowers in February, July, and August; and fruits in January and from June to December.</p></tp:treatment-sec><tp:treatment-sec sec-type="Common name" id="SECID0E5RAI"><title>Common name.</title><p>In Nicaragua, this species is known as alcanfor (<italic>A. Laguna 73</italic>; <italic>R. Rueda et al. 5338</italic>). In Costa Rica and Panama, it goes by copal, chutra, kerosín and alcanfor (<xref ref-type="bibr" rid="B1">Condit et al. 2011</xref>).</p></tp:treatment-sec><tp:treatment-sec sec-type="material" id="SECID0EMSAI"><title>Additional material examined.</title><p>
            <bold>NICARAGUA. Atlántico Sur</bold> [Zelaya]: Santa Fe, unión del Caño Agua Fría y Quebrada La Capilla, [<named-content xmlns:xlink="http://www.w3.org/1999/xlink" content-type="dwc:verbatimCoordinates" xlink:type="simple"><named-content content-type="geo-json" specific-use="{&#34;type&#34;:&#34;Point&#34;,&#34;coordinates&#34;:[-84.466667,11.683333]}" id="NCID0EXSAI" xlink:type="simple">11°41'N, 084°28'W</named-content></named-content>], [100–200 m], 02 Oct 1982 (fr), <italic>A. Laguna 73</italic> (<named-content xmlns:xlink="http://www.w3.org/1999/xlink" content-type="dwc:institutional_code" xlink:type="simple">MO</named-content>). <bold>Río San Juan</bold>: Sábalo, 1 km al norte de río San Juan, <named-content xmlns:xlink="http://www.w3.org/1999/xlink" content-type="dwc:verbatimCoordinates" xlink:type="simple"><named-content content-type="geo-json" specific-use="{&#34;type&#34;:&#34;Point&#34;,&#34;coordinates&#34;:[-84.450000,11.033333]}" id="NCID0EHTAI" xlink:type="simple">11°02'N, 084°27'W</named-content></named-content>, [100 m], 09–10 Jul 1985 (fr), <italic>P.P. Moreno 26057</italic> (<named-content xmlns:xlink="http://www.w3.org/1999/xlink" content-type="dwc:institutional_code" xlink:type="simple">MO</named-content>); sobre el río Indio, entre San Juan del Norte Nuevo y La Casa de Narciso Orozco, incluyendo Caño Negro, <named-content xmlns:xlink="http://www.w3.org/1999/xlink" content-type="dwc:verbatimCoordinates" xlink:type="simple"><named-content content-type="geo-json" specific-use="{&#34;type&#34;:&#34;Point&#34;,&#34;coordinates&#34;:[-83.733333,10.966667]}" id="NCID0EVTAI" xlink:type="simple">10°58'N, 083°44'W</named-content></named-content>, 0–100 m, 01 Jul 1994 (♀ fl), <italic>R. Rueda et al. 1612</italic> (<named-content xmlns:xlink="http://www.w3.org/1999/xlink" content-type="dwc:institutional_code" xlink:type="simple">MO</named-content>); Reserva Indio-Maíz, Mpio. de San Juan del Norte, Laguna de Silico, <named-content xmlns:xlink="http://www.w3.org/1999/xlink" content-type="dwc:verbatimCoordinates" xlink:type="simple"><named-content content-type="geo-json" specific-use="{&#34;type&#34;:&#34;Point&#34;,&#34;coordinates&#34;:[-83.766667,10.850000]}" id="NCID0EDUAI" xlink:type="simple">10°51'N, 083°46'W</named-content></named-content>, 0–10 m, 02 Aug 1996 (fr), <italic>R. Rueda et al. 4850</italic> (<named-content xmlns:xlink="http://www.w3.org/1999/xlink" content-type="dwc:institutional_code" xlink:type="simple">MO</named-content>); Reserva Indio-Maíz, Mpio. de El Castillo, a lo largo del río Bartola entre el caño la Lar<!--PageBreak-->garta y la cabecera del río Bartola, <named-content xmlns:xlink="http://www.w3.org/1999/xlink" content-type="dwc:verbatimCoordinates" xlink:type="simple"><named-content content-type="geo-json" specific-use="{&#34;type&#34;:&#34;Point&#34;,&#34;coordinates&#34;:[-84.266667,11.266667]}" id="NCID0ETUAI" xlink:type="simple">11°16'N, 084°16'W</named-content></named-content>, [50–100 m], 29 Dec 1996 (fr), <italic>R. Rueda et al. 5127</italic> (<named-content xmlns:xlink="http://www.w3.org/1999/xlink" content-type="dwc:institutional_code" xlink:type="simple">MO</named-content>); Reserva Indio-Maíz, Mpio. de El Castillo, a 8 km de la cabecera del río Bartola, en dirección al Cerro el Diablo, <named-content xmlns:xlink="http://www.w3.org/1999/xlink" content-type="dwc:verbatimCoordinates" xlink:type="simple"><named-content content-type="geo-json" specific-use="{&#34;type&#34;:&#34;Point&#34;,&#34;coordinates&#34;:[-84.233333,11.016667]}" id="NCID0EBVAI" xlink:type="simple">11°01'N, 084°14'W</named-content></named-content>, 120 m, 04 Jan 1997 (fr), <italic>R. Rueda et al. 5338</italic> (<named-content xmlns:xlink="http://www.w3.org/1999/xlink" content-type="dwc:institutional_code" xlink:type="simple">MO</named-content>); Reserva Indio-Maíz, Mpio. de El Castillo, 3 km al norte de la desembocadura del Caño Chontaleño, <named-content xmlns:xlink="http://www.w3.org/1999/xlink" content-type="dwc:verbatimCoordinates" xlink:type="simple"><named-content content-type="geo-json" specific-use="{&#34;type&#34;:&#34;Point&#34;,&#34;coordinates&#34;:[-84.250000,11.083333]}" id="NCID0EPVAI" xlink:type="simple">11°05'N, 084°15'W</named-content></named-content>, 24 Feb 1997 (♂ fl), <italic>R. Rueda et al. 6285</italic> (<named-content xmlns:xlink="http://www.w3.org/1999/xlink" content-type="dwc:institutional_code" xlink:type="simple">MO</named-content>); Mpio. El Castillo, Reserva Indio-Maíz, río San Juan, entre la desembocadura del río Bartola y el Caño Sarnoso, <named-content xmlns:xlink="http://www.w3.org/1999/xlink" content-type="dwc:verbatimCoordinates" xlink:type="simple"><named-content content-type="geo-json" specific-use="{&#34;type&#34;:&#34;Point&#34;,&#34;coordinates&#34;:[-84.333333,10.933333]}" id="NCID0E4VAI" xlink:type="simple">10°56'N, 084°20'W</named-content></named-content>, 100 m, 04 Dec 1998 (fr), <italic>R. Rueda et al. 9462</italic> (<named-content xmlns:xlink="http://www.w3.org/1999/xlink" content-type="dwc:institutional_code" xlink:type="simple">MO</named-content>). <bold>COSTA RICA</bold>. <bold>Alajuela</bold>: along road between Cañas (Guanacaste) and Upala, near río Zapote, 1.8–2.7 km south of río Canalete, ca. 100 m, 25 Jun 1976 (♂ fl), <italic>T.B. Croat 36355</italic> (<named-content xmlns:xlink="http://www.w3.org/1999/xlink" content-type="dwc:institutional_code" xlink:type="simple">MO</named-content>, <named-content xmlns:xlink="http://www.w3.org/1999/xlink" content-type="dwc:institutional_code" xlink:type="simple">NY</named-content>-digital image); San Carlos, San Luis de Cutris, 23 Sep 1983 (fr), <italic>L.J. Poveda 3663</italic> (<named-content xmlns:xlink="http://www.w3.org/1999/xlink" content-type="dwc:institutional_code" xlink:type="simple">USJ</named-content>). <bold>Limón</bold>: cantón de Pococí, Refugio Nacional de Fauna Silvestre Barra del Colorado, Sardinas, <named-content xmlns:xlink="http://www.w3.org/1999/xlink" content-type="dwc:verbatimCoordinates" xlink:type="simple"><named-content content-type="geo-json" specific-use="{&#34;type&#34;:&#34;Point&#34;,&#34;coordinates&#34;:[-83.730000,10.640000]}" id="NCID0EBXAI" xlink:type="simple">10°38'24"N, 083°43'48"W</named-content></named-content>, 15 m, 25 Nov 1992 (fr), <italic>F. Araya 61</italic> (<named-content xmlns:xlink="http://www.w3.org/1999/xlink" content-type="dwc:institutional_code" xlink:type="simple">CR</named-content>, <named-content xmlns:xlink="http://www.w3.org/1999/xlink" content-type="dwc:institutional_code" xlink:type="simple">MO</named-content>, <named-content xmlns:xlink="http://www.w3.org/1999/xlink" content-type="dwc:institutional_code" xlink:type="simple">NY</named-content>-digital image); Refugio Nacional de Fauna Silvestre Barra del Colorado, Puerto Lindo, <named-content xmlns:xlink="http://www.w3.org/1999/xlink" content-type="dwc:verbatimCoordinates" xlink:type="simple"><named-content content-type="geo-json" specific-use="{&#34;type&#34;:&#34;Point&#34;,&#34;coordinates&#34;:[-83.650000,10.690000]}" id="NCID0EXXAI" xlink:type="simple">10°41'24"N, 083°39'00"W</named-content></named-content>, 200 m, 24 Jul 1995 (fr), <italic>F. Araya &amp; J. Corrales 803</italic> (<named-content xmlns:xlink="http://www.w3.org/1999/xlink" content-type="dwc:institutional_code" xlink:type="simple">MO</named-content>, <named-content xmlns:xlink="http://www.w3.org/1999/xlink" content-type="dwc:institutional_code" xlink:type="simple">NY</named-content>-digital image); Southwestern-most ridge of Cerro Coronel, NW-facing slope, just S of the río Colorado, <named-content xmlns:xlink="http://www.w3.org/1999/xlink" content-type="dwc:verbatimCoordinates" xlink:type="simple"><named-content content-type="geo-json" specific-use="{&#34;type&#34;:&#34;Point&#34;,&#34;coordinates&#34;:[-83.658333,10.675000]}" id="NCID0EJYAI" xlink:type="simple">10°40'30"N, 083°39'30"W</named-content></named-content>, 10–80 m, 17–18 Sep 1986 (fr), <italic>G. Davidse &amp; G. Herrera 31469</italic> (<named-content xmlns:xlink="http://www.w3.org/1999/xlink" content-type="dwc:institutional_code" xlink:type="simple">MO</named-content>); Hacienda Tapezco-Hds, La Suerte, 29 air km W of Tortuguero, <named-content xmlns:xlink="http://www.w3.org/1999/xlink" content-type="dwc:verbatimCoordinates" xlink:type="simple"><named-content content-type="geo-json" specific-use="{&#34;type&#34;:&#34;Point&#34;,&#34;coordinates&#34;:[-83.783333,10.500000]}" id="NCID0EXYAI" xlink:type="simple">10°30'N, 083°47'W</named-content></named-content>, 40 m, 20 Aug 1979 (♀ fl), <italic>C. Davidson &amp; J. Donahue 8514</italic> (<named-content xmlns:xlink="http://www.w3.org/1999/xlink" content-type="dwc:institutional_code" xlink:type="simple">MO</named-content>); Parque Nacional Tortuguero, Estación Agua Fría, 3 km al Sur, Sendero Real, <named-content xmlns:xlink="http://www.w3.org/1999/xlink" content-type="dwc:verbatimCoordinates" xlink:type="simple"><named-content content-type="geo-json" specific-use="{&#34;type&#34;:&#34;Point&#34;,&#34;coordinates&#34;:[-83.566667,10.450000]}" id="NCID0EFZAI" xlink:type="simple">10°27'N, 083°34'W</named-content></named-content>, 40 m, 18 Jan 1988 (fr), <italic>R. Robles 1624</italic> (<named-content xmlns:xlink="http://www.w3.org/1999/xlink" content-type="dwc:institutional_code" xlink:type="simple">MO</named-content>, <named-content xmlns:xlink="http://www.w3.org/1999/xlink" content-type="dwc:institutional_code" xlink:type="simple">NY</named-content>-digital image); Refugio Nacional de Fauna Silvestre Barra del Colorado, sector Cocorí, 30 km N de Cariari, <named-content xmlns:xlink="http://www.w3.org/1999/xlink" content-type="dwc:verbatimCoordinates" xlink:type="simple"><named-content content-type="geo-json" specific-use="{&#34;type&#34;:&#34;Point&#34;,&#34;coordinates&#34;:[-83.800000,10.594444]}" id="NCID0EXZAI" xlink:type="simple">10°35'40"N, 083°48'00"W</named-content></named-content>, 100 m, 15 Jun 1991 (fr), <italic>E. Rojas 227</italic> (<named-content xmlns:xlink="http://www.w3.org/1999/xlink" content-type="dwc:institutional_code" xlink:type="simple">CR</named-content>, <named-content xmlns:xlink="http://www.w3.org/1999/xlink" content-type="dwc:institutional_code" xlink:type="simple">MO</named-content>, <named-content xmlns:xlink="http://www.w3.org/1999/xlink" content-type="dwc:institutional_code" xlink:type="simple">NY</named-content>-digital image); río Santa Clara, 1 ½ mi NW. of Los Diamantes, ne. of Guápiles, ca. 980 ft [298 m], 18 Aug 1961 (fr), <italic>G.B. Rossbach 3823</italic> (<named-content xmlns:xlink="http://www.w3.org/1999/xlink" content-type="dwc:institutional_code" xlink:type="simple">GH</named-content>); Cerro Coronel, E of río Zapote, 1 km of río Colorado, <named-content xmlns:xlink="http://www.w3.org/1999/xlink" content-type="dwc:verbatimCoordinates" xlink:type="simple"><named-content content-type="geo-json" specific-use="{&#34;type&#34;:&#34;Point&#34;,&#34;coordinates&#34;:[-83.666667,10.666667]}" id="NCID0ET1AI" xlink:type="simple">10°40'N, 083°40'W</named-content></named-content>, 10–40 m, 13–14 Sep 1986 (fr), <italic>W.D. Stevens &amp; O.M. Montiel 24333</italic> (<named-content xmlns:xlink="http://www.w3.org/1999/xlink" content-type="dwc:institutional_code" xlink:type="simple">MO</named-content>); Pueblo Nuevo, 17 km <named-content xmlns:xlink="http://www.w3.org/1999/xlink" content-type="dwc:institutional_code" xlink:type="simple">NE</named-content> of Guácimo, <named-content xmlns:xlink="http://www.w3.org/1999/xlink" content-type="dwc:verbatimCoordinates" xlink:type="simple"><named-content content-type="geo-json" specific-use="{&#34;type&#34;:&#34;Point&#34;,&#34;coordinates&#34;:[-83.600000,10.333333]}" id="NCID0EF2AI" xlink:type="simple">10°20'N, 083°36'W</named-content></named-content>, 100 m, 07 Sep 1994 (fr), <italic>K. Thomsen 1112</italic> (<named-content xmlns:xlink="http://www.w3.org/1999/xlink" content-type="dwc:institutional_code" xlink:type="simple">CR</named-content>, <named-content xmlns:xlink="http://www.w3.org/1999/xlink" content-type="dwc:institutional_code" xlink:type="simple">NY</named-content>-digital image). <bold>PANAMA. Colón</bold>: Donoso, río Hoja, UTM: E544656; N985023 [<named-content xmlns:xlink="http://www.w3.org/1999/xlink" content-type="dwc:verbatimCoordinates" xlink:type="simple"><named-content content-type="geo-json" specific-use="{&#34;type&#34;:&#34;Point&#34;,&#34;coordinates&#34;:[-80.593889,8.910833]}" id="NCID0EZ2AI" xlink:type="simple">08°54'39"N, 080°35'38"W</named-content></named-content>], 23 Aug 2009 (fr), <italic>B. Araúz &amp; J. De Gracia 2118</italic> (<named-content xmlns:xlink="http://www.w3.org/1999/xlink" content-type="dwc:institutional_code" xlink:type="simple">MO</named-content>). <bold>Panamá</bold>: Zona del Canal: Barro Colorado Island, Frank Drayton Trail, [<named-content xmlns:xlink="http://www.w3.org/1999/xlink" content-type="dwc:verbatimCoordinates" xlink:type="simple"><named-content content-type="geo-json" specific-use="{&#34;type&#34;:&#34;Point&#34;,&#34;coordinates&#34;:[-79.851389,9.154167]}" id="NCID0EJ3AI" xlink:type="simple">09°09'15"N, 079°51'05"W</named-content></named-content>], [10–150 m], 22 May 1968 (fl bud), <italic>T.B. Croat 5769</italic> (<named-content xmlns:xlink="http://www.w3.org/1999/xlink" content-type="dwc:institutional_code" xlink:type="simple">MO</named-content>); Barro Colorado Island, William Morton Wheeler Trail, [<named-content xmlns:xlink="http://www.w3.org/1999/xlink" content-type="dwc:verbatimCoordinates" xlink:type="simple"><named-content content-type="geo-json" specific-use="{&#34;type&#34;:&#34;Point&#34;,&#34;coordinates&#34;:[-79.852778,9.155556]}" id="NCID0EX3AI" xlink:type="simple">09°09'20"N, 079°51'10"W</named-content></named-content>], [10–170 m], 22 Sep 1968 (fr), <italic>T.B. Croat 6295</italic> (<named-content xmlns:xlink="http://www.w3.org/1999/xlink" content-type="dwc:institutional_code" xlink:type="simple">MO</named-content>); Barro Colorado Island, Drayton House, [<named-content xmlns:xlink="http://www.w3.org/1999/xlink" content-type="dwc:verbatimCoordinates" xlink:type="simple"><named-content content-type="geo-json" specific-use="{&#34;type&#34;:&#34;Point&#34;,&#34;coordinates&#34;:[-79.843056,9.141389]}" id="NCID0EF4AI" xlink:type="simple">09°08'29"N, 079°50'35"W</named-content></named-content>], [10 m], 28 Feb 1969 (st), <italic>T.B. Croat 8262</italic> (<named-content xmlns:xlink="http://www.w3.org/1999/xlink" content-type="dwc:institutional_code" xlink:type="simple">MO</named-content>); Barro Colorado Island, Drayton House, [<named-content xmlns:xlink="http://www.w3.org/1999/xlink" content-type="dwc:verbatimCoordinates" xlink:type="simple"><named-content content-type="geo-json" specific-use="{&#34;type&#34;:&#34;Point&#34;,&#34;coordinates&#34;:[-79.843056,9.141389]}" id="NCID0ET4AI" xlink:type="simple">09°08'29"N, 079°50'35"W</named-content></named-content>], [10 m], 16 Jul 1970 (fr), <italic>T.B. Croat 11337</italic> (F, <named-content xmlns:xlink="http://www.w3.org/1999/xlink" content-type="dwc:institutional_code" xlink:type="simple">MO</named-content>); Drayton House, [<named-content xmlns:xlink="http://www.w3.org/1999/xlink" content-type="dwc:verbatimCoordinates" xlink:type="simple"><named-content content-type="geo-json" specific-use="{&#34;type&#34;:&#34;Point&#34;,&#34;coordinates&#34;:[-79.843056,9.141389]}" id="NCID0EB5AI" xlink:type="simple">09°08'29"N, 079°50'35"W</named-content></named-content>], [0–5 m], 28 Aug 1970 (fr), <italic>T.B. Croat 11939</italic> (<named-content xmlns:xlink="http://www.w3.org/1999/xlink" content-type="dwc:institutional_code" xlink:type="simple">MO</named-content>); Barro Colorado Island, James Zetek Trail, [<named-content xmlns:xlink="http://www.w3.org/1999/xlink" content-type="dwc:verbatimCoordinates" xlink:type="simple"><named-content content-type="geo-json" specific-use="{&#34;type&#34;:&#34;Point&#34;,&#34;coordinates&#34;:[-79.868056,9.158611]}" id="NCID0EP5AI" xlink:type="simple">09°09'31"N, 079°52'05"W</named-content></named-content>], [10–100 m], 07 Jun 1971 (♂ fl), <italic>T.B. Croat 14926</italic> (F, <named-content xmlns:xlink="http://www.w3.org/1999/xlink" content-type="dwc:institutional_code" xlink:type="simple">GH</named-content>, <named-content xmlns:xlink="http://www.w3.org/1999/xlink" content-type="dwc:institutional_code" xlink:type="simple">MO</named-content>-2 sheets); Barro Colorado Island, Drayton House, 06 Jul 1969 (fr), <italic>R. Foster 1093</italic> (F, <named-content xmlns:xlink="http://www.w3.org/1999/xlink" content-type="dwc:institutional_code" xlink:type="simple">GH</named-content>); Pipeline Road, 4 mi. N of Gamboa, [<named-content xmlns:xlink="http://www.w3.org/1999/xlink" content-type="dwc:verbatimCoordinates" xlink:type="simple"><named-content content-type="geo-json" specific-use="{&#34;type&#34;:&#34;Point&#34;,&#34;coordinates&#34;:[-79.766667,9.166667]}" id="NCID0EH6AI" xlink:type="simple">09°10'N, 079°46'W</named-content></named-content>], [50–100 m], 21 Dec 1971 (st), <italic>A.H. Gentry 3230</italic> (<named-content xmlns:xlink="http://www.w3.org/1999/xlink" content-type="dwc:institutional_code" xlink:type="simple">MO</named-content>); Pipeline Road, [<named-content xmlns:xlink="http://www.w3.org/1999/xlink" content-type="dwc:verbatimCoordinates" xlink:type="simple"><named-content content-type="geo-json" specific-use="{&#34;type&#34;:&#34;Point&#34;,&#34;coordinates&#34;:[-79.766667,9.166667]}" id="NCID0EV6AI" xlink:type="simple">09°10'N, 079°46'W</named-content></named-content>], 100 m, 10 Aug 1971 (fr), <!--PageBreak--><italic>E. Lao et al. 16</italic> (<named-content xmlns:xlink="http://www.w3.org/1999/xlink" content-type="dwc:institutional_code" xlink:type="simple">GH</named-content>, <named-content xmlns:xlink="http://www.w3.org/1999/xlink" content-type="dwc:institutional_code" xlink:type="simple">MO</named-content>-2 sheets); Pipeline Road, 16.6 km from beginning of road, N along río Agua Salud, [<named-content xmlns:xlink="http://www.w3.org/1999/xlink" content-type="dwc:verbatimCoordinates" xlink:type="simple"><named-content content-type="geo-json" specific-use="{&#34;type&#34;:&#34;Point&#34;,&#34;coordinates&#34;:[-79.815833,9.243889]}" id="NCID0EIABI" xlink:type="simple">09°14'38"N, 079°48'57"W</named-content></named-content>], 0–100 m, 22 Sep 1974 (fr), <italic>S.A. Mori &amp; J.A. Kallunki 2039</italic> (<named-content xmlns:xlink="http://www.w3.org/1999/xlink" content-type="dwc:institutional_code" xlink:type="simple">GH</named-content>, <named-content xmlns:xlink="http://www.w3.org/1999/xlink" content-type="dwc:institutional_code" xlink:type="simple">MO</named-content>); along río Mendosa near Pipeline Road, 8 km NW of Gamboa, [<named-content xmlns:xlink="http://www.w3.org/1999/xlink" content-type="dwc:verbatimCoordinates" xlink:type="simple"><named-content content-type="geo-json" specific-use="{&#34;type&#34;:&#34;Point&#34;,&#34;coordinates&#34;:[-79.745556,9.160000]}" id="NCID0E1ABI" xlink:type="simple">09°09'36"N, 079°44'44"W</named-content></named-content>], 95 m, 01 Nov 1973 (fr), <italic>M. Nee 7743</italic> (<named-content xmlns:xlink="http://www.w3.org/1999/xlink" content-type="dwc:institutional_code" xlink:type="simple">MO</named-content>); Isla Barro Colorado, 120 m, 12 Oct 2006 (fr), <italic>R. Pérez &amp; S. Aguilar 1632</italic> (<named-content xmlns:xlink="http://www.w3.org/1999/xlink" content-type="dwc:institutional_code" xlink:type="simple">MO</named-content>); Barro Colorado Island, W of Drayton House, [<named-content xmlns:xlink="http://www.w3.org/1999/xlink" content-type="dwc:verbatimCoordinates" xlink:type="simple"><named-content content-type="geo-json" specific-use="{&#34;type&#34;:&#34;Point&#34;,&#34;coordinates&#34;:[-79.843056,9.141389]}" id="NCID0EOBBI" xlink:type="simple">09°08'29"N, 079°50'35"W</named-content></named-content>], [0–10 m], 16 Feb 1932 (♀ fl), <italic>R.H. Woodworth &amp; P.A. Vestal 605</italic> (A, <named-content xmlns:xlink="http://www.w3.org/1999/xlink" content-type="dwc:institutional_code" xlink:type="simple">MO</named-content>).</p><p>The pseudarils of <italic><tp:taxon-name><tp:taxon-name-part taxon-name-part-type="genus">Protium</tp:taxon-name-part> <tp:taxon-name-part taxon-name-part-type="species">costaricense</tp:taxon-name-part></tp:taxon-name></italic> are reported to have a pleasant flavor (<italic>L.J. Poveda 3663</italic>, <named-content xmlns:xlink="http://www.w3.org/1999/xlink" content-type="dwc:institutional_code" xlink:type="simple">USJ</named-content>).</p></tp:treatment-sec><tp:treatment-sec><!--Section generated to contain objects referenced in tp:taxon-treatment.--><fig id="F8" position="float" orientation="portrait"><label>Figure 8.</label><caption><p>Types of <italic><tp:taxon-name><tp:taxon-name-part taxon-name-part-type="genus">Protium</tp:taxon-name-part> <tp:taxon-name-part taxon-name-part-type="species">brenesii</tp:taxon-name-part></tp:taxon-name></italic> (<bold>A</bold>) and <italic><tp:taxon-name><tp:taxon-name-part taxon-name-part-type="genus">Protium</tp:taxon-name-part> <tp:taxon-name-part taxon-name-part-type="species">costaricense</tp:taxon-name-part></tp:taxon-name></italic> (<bold>B</bold>). Images courtesy of <named-content xmlns:xlink="http://www.w3.org/1999/xlink" xlink:type="simple" content-type="institution" xlink:href="http://grbio.org/institution/museo-nacional-de-costa-rica" id="NCID0E3PBG">Museo Nacional de Costa Rica</named-content>.</p></caption><graphic xmlns:xlink="http://www.w3.org/1999/xlink" xlink:href="phytokeys-076-089-g008.jpg" position="float" orientation="portrait" xlink:type="simple" id="oo_118612.jpg"/></fig><fig id="F9" position="float" orientation="portrait"><label>Figure 9.</label><caption><p>Distribution of <italic><tp:taxon-name><tp:taxon-name-part taxon-name-part-type="genus">Protium</tp:taxon-name-part> <tp:taxon-name-part taxon-name-part-type="species">brenesii</tp:taxon-name-part></tp:taxon-name></italic> and <italic><tp:taxon-name><tp:taxon-name-part taxon-name-part-type="genus">Protium</tp:taxon-name-part> <tp:taxon-name-part taxon-name-part-type="species">costaricense</tp:taxon-name-part></tp:taxon-name></italic>.</p></caption><graphic xmlns:xlink="http://www.w3.org/1999/xlink" xlink:href="phytokeys-076-089-g009.jpg" position="float" orientation="portrait" xlink:type="simple" id="oo_118613.jpg"/></fig></tp:treatment-sec><ref-list><ref id="B1"><mixed-citation xmlns:xlink="http://www.w3.org/1999/xlink" xlink:type="simple">
          <person-group><name name-style="western"><surname>Condit</surname><given-names>R</given-names></name><name name-style="western"><surname>Pérez</surname><given-names>R</given-names></name><name name-style="western"><surname>Daguerre</surname><given-names>N</given-names></name></person-group> (<year>2011</year>) <source>Trees of Panama and Costa Rica</source>. <publisher-name>Princeton University Press</publisher-name> and <publisher-loc>Oxford</publisher-loc>, <size units="page">494 pp</size>.</mixed-citation></ref></ref-list></tp:taxon-treatment>
